# Supplementary material for: Absorption Intensities of Organic Molecules from Electronic Structure Calculations versus Experiments: the Effect of Solvation, Method, Basis Set, and Transition Moment Gauge
Source: J Chem Theory Comput. 2024 Aug 14;20(16):7227–43. doi: 10.1021/acs.jctc.4c00642 (PMC11360136; doi:10.1021/acs.jctc.4c00642)
Supplement: Supplementary file 1 — ct4c00642_si_001.zip [file ct4c00642_si_001.zip]

Archive with 202 entries (201 files):
- OS_Geometries/
- __MACOSX/._OS_Geometries
- OS_Geometries/039.xyz
- __MACOSX/OS_Geometries/._039.xyz
- OS_Geometries/011.xyz
- __MACOSX/OS_Geometries/._011.xyz
- OS_Geometries/005.xyz
- __MACOSX/OS_Geometries/._005.xyz
- OS_Geometries/004.xyz
- __MACOSX/OS_Geometries/._004.xyz
- OS_Geometries/010.xyz
- __MACOSX/OS_Geometries/._010.xyz
- OS_Geometries/038.xyz
- __MACOSX/OS_Geometries/._038.xyz
- OS_Geometries/006.xyz
- __MACOSX/OS_Geometries/._006.xyz
- OS_Geometries/012.xyz
- __MACOSX/OS_Geometries/._012.xyz
- OS_Geometries/013.xyz
- __MACOSX/OS_Geometries/._013.xyz
- OS_Geometries/007.xyz
- __MACOSX/OS_Geometries/._007.xyz
- OS_Geometries/003.xyz
- __MACOSX/OS_Geometries/._003.xyz
- OS_Geometries/017.xyz
- __MACOSX/OS_Geometries/._017.xyz
- OS_Geometries/016.xyz
- __MACOSX/OS_Geometries/._016.xyz
- OS_Geometries/002.xyz
- __MACOSX/OS_Geometries/._002.xyz
- OS_Geometries/014.xyz
- __MACOSX/OS_Geometries/._014.xyz
- OS_Geometries/000.xyz
- __MACOSX/OS_Geometries/._000.xyz
- OS_Geometries/028.xyz
- __MACOSX/OS_Geometries/._028.xyz
- OS_Geometries/029.xyz
- __MACOSX/OS_Geometries/._029.xyz
- OS_Geometries/001.xyz
- __MACOSX/OS_Geometries/._001.xyz
- OS_Geometries/015.xyz
- __MACOSX/OS_Geometries/._015.xyz
- OS_Geometries/099.xyz
- __MACOSX/OS_Geometries/._099.xyz
- OS_Geometries/072.xyz
- __MACOSX/OS_Geometries/._072.xyz
- OS_Geometries/066.xyz
- __MACOSX/OS_Geometries/._066.xyz
- OS_Geometries/067.xyz
- __MACOSX/OS_Geometries/._067.xyz
- OS_Geometries/073.xyz
- __MACOSX/OS_Geometries/._073.xyz
- OS_Geometries/098.xyz
- __MACOSX/OS_Geometries/._098.xyz
- OS_Geometries/059.xyz
- __MACOSX/OS_Geometries/._059.xyz
- OS_Geometries/065.xyz
- __MACOSX/OS_Geometries/._065.xyz
- OS_Geometries/071.xyz
- __MACOSX/OS_Geometries/._071.xyz
- OS_Geometries/070.xyz
- __MACOSX/OS_Geometries/._070.xyz
- OS_Geometries/064.xyz
- __MACOSX/OS_Geometries/._064.xyz
- OS_Geometries/058.xyz
- __MACOSX/OS_Geometries/._058.xyz
- OS_Geometries/060.xyz
- __MACOSX/OS_Geometries/._060.xyz
- OS_Geometries/074.xyz
- __MACOSX/OS_Geometries/._074.xyz
- OS_Geometries/048.xyz
- __MACOSX/OS_Geometries/._048.xyz
- OS_Geometries/049.xyz
- __MACOSX/OS_Geometries/._049.xyz
- OS_Geometries/075.xyz
- __MACOSX/OS_Geometries/._075.xyz
- OS_Geometries/061.xyz
- __MACOSX/OS_Geometries/._061.xyz
- OS_Geometries/088.xyz
- __MACOSX/OS_Geometries/._088.xyz
- OS_Geometries/077.xyz
- __MACOSX/OS_Geometries/._077.xyz
- OS_Geometries/063.xyz
- __MACOSX/OS_Geometries/._063.xyz
- OS_Geometries/062.xyz
- __MACOSX/OS_Geometries/._062.xyz
- OS_Geometries/076.xyz
- __MACOSX/OS_Geometries/._076.xyz
- OS_Geometries/089.xyz
- __MACOSX/OS_Geometries/._089.xyz
- OS_Geometries/090.xyz
- __MACOSX/OS_Geometries/._090.xyz
- OS_Geometries/084.xyz
- __MACOSX/OS_Geometries/._084.xyz
- OS_Geometries/053.xyz
- __MACOSX/OS_Geometries/._053.xyz
- OS_Geometries/047.xyz
- __MACOSX/OS_Geometries/._047.xyz
- OS_Geometries/046.xyz
- __MACOSX/OS_Geometries/._046.xyz
- OS_Geometries/052.xyz
- __MACOSX/OS_Geometries/._052.xyz
- OS_Geometries/085.xyz
- __MACOSX/OS_Geometries/._085.xyz
- OS_Geometries/091.xyz
- __MACOSX/OS_Geometries/._091.xyz
- OS_Geometries/087.xyz
- __MACOSX/OS_Geometries/._087.xyz
- OS_Geometries/093.xyz
- __MACOSX/OS_Geometries/._093.xyz
- OS_Geometries/078.xyz
- __MACOSX/OS_Geometries/._078.xyz
- OS_Geometries/044.xyz
- __MACOSX/OS_Geometries/._044.xyz
- OS_Geometries/050.xyz
- __MACOSX/OS_Geometries/._050.xyz
- OS_Geometries/051.xyz
- __MACOSX/OS_Geometries/._051.xyz
- OS_Geometries/045.xyz
- __MACOSX/OS_Geometries/._045.xyz
- OS_Geometries/079.xyz
- __MACOSX/OS_Geometries/._079.xyz
- OS_Geometries/092.xyz
- __MACOSX/OS_Geometries/._092.xyz
- OS_Geometries/086.xyz
- __MACOSX/OS_Geometries/._086.xyz
- OS_Geometries/082.xyz
- __MACOSX/OS_Geometries/._082.xyz
- OS_Geometries/096.xyz
- __MACOSX/OS_Geometries/._096.xyz
- OS_Geometries/041.xyz
- __MACOSX/OS_Geometries/._041.xyz
- OS_Geometries/055.xyz
- __MACOSX/OS_Geometries/._055.xyz
- OS_Geometries/069.xyz
- __MACOSX/OS_Geometries/._069.xyz
- OS_Geometries/068.xyz
- __MACOSX/OS_Geometries/._068.xyz
- OS_Geometries/054.xyz
- __MACOSX/OS_Geometries/._054.xyz
- OS_Geometries/040.xyz
- __MACOSX/OS_Geometries/._040.xyz
- OS_Geometries/097.xyz
- __MACOSX/OS_Geometries/._097.xyz
- OS_Geometries/083.xyz
- __MACOSX/OS_Geometries/._083.xyz
- OS_Geometries/095.xyz
- __MACOSX/OS_Geometries/._095.xyz
- OS_Geometries/081.xyz
- __MACOSX/OS_Geometries/._081.xyz
- OS_Geometries/056.xyz
- __MACOSX/OS_Geometries/._056.xyz
- OS_Geometries/042.xyz
- __MACOSX/OS_Geometries/._042.xyz
- OS_Geometries/043.xyz
- __MACOSX/OS_Geometries/._043.xyz
- OS_Geometries/057.xyz
- __MACOSX/OS_Geometries/._057.xyz
- OS_Geometries/080.xyz
- __MACOSX/OS_Geometries/._080.xyz
- OS_Geometries/094.xyz
- __MACOSX/OS_Geometries/._094.xyz
- OS_Geometries/018.xyz
- __MACOSX/OS_Geometries/._018.xyz
- OS_Geometries/030.xyz
- __MACOSX/OS_Geometries/._030.xyz
- OS_Geometries/024.xyz
- __MACOSX/OS_Geometries/._024.xyz
- OS_Geometries/025.xyz
- __MACOSX/OS_Geometries/._025.xyz
- OS_Geometries/031.xyz
- __MACOSX/OS_Geometries/._031.xyz
- OS_Geometries/019.xyz
- __MACOSX/OS_Geometries/._019.xyz
- OS_Geometries/027.xyz
- __MACOSX/OS_Geometries/._027.xyz
- OS_Geometries/033.xyz
- __MACOSX/OS_Geometries/._033.xyz
- OS_Geometries/032.xyz
- __MACOSX/OS_Geometries/._032.xyz
- OS_Geometries/026.xyz
- __MACOSX/OS_Geometries/._026.xyz
- OS_Geometries/022.xyz
- __MACOSX/OS_Geometries/._022.xyz
- OS_Geometries/036.xyz
- __MACOSX/OS_Geometries/._036.xyz
- OS_Geometries/037.xyz
- __MACOSX/OS_Geometries/._037.xyz
- OS_Geometries/023.xyz
- __MACOSX/OS_Geometries/._023.xyz
- OS_Geometries/035.xyz
- __MACOSX/OS_Geometries/._035.xyz
- OS_Geometries/021.xyz
- __MACOSX/OS_Geometries/._021.xyz
- OS_Geometries/009.xyz
- __MACOSX/OS_Geometries/._009.xyz
- OS_Geometries/008.xyz
- __MACOSX/OS_Geometries/._008.xyz
- OS_Geometries/020.xyz
- __MACOSX/OS_Geometries/._020.xyz
- OS_Geometries/034.xyz
- __MACOSX/OS_Geometries/._034.xyz
