# Supplementary material for: Absorption Intensities of Organic Molecules from Electronic Structure Calculations versus Experiments: the Effect of Solvation, Method, Basis Set, and Transition Moment Gauge
Source: J Chem Theory Comput. 2024 Aug 14;20(16):7227–43. doi: 10.1021/acs.jctc.4c00642 (PMC11360136; doi:10.1021/acs.jctc.4c00642)
Supplement: Supplementary file 1 — ct4c00642_si_001.zip [file ct4c00642_si_001.zip › OS_Geometries/039.xyz]

28
molecule 039
C -0.092241 -0.495960 0.040730
C -0.884405 0.679410 0.044101
C -2.266552 0.627797 -0.020161
C -2.897001 -0.608872 -0.007934
C -2.153183 -1.795113 0.068987
C -0.779686 -1.733048 0.085963
N -4.345878 -0.664703 -0.052568
O -4.971898 0.392964 -0.141155
O -4.886343 -1.770707 -0.001865
N 1.266798 -0.504032 -0.038933
N -0.308653 2.017893 0.244801
H -2.844695 1.540471 -0.036872
H -2.660771 -2.748971 0.088801
H -0.200673 -2.648447 0.100326
N 1.942202 0.569020 -0.556688
C 3.232689 0.532924 -0.567355
H 3.686634 1.400230 -1.040398
O -0.690464 2.920137 -0.492756
O 0.459996 2.168549 1.185011
H 1.721287 -1.409749 0.009647
C 4.130717 -0.476957 -0.041094
C 5.461856 -0.386563 -0.210016
C 6.466023 -1.358411 0.311594
H 3.730072 -1.311653 0.526593
H 5.854917 0.460797 -0.769500
H 5.998431 -2.176505 0.862248
H 7.179746 -0.852765 0.971425
H 7.054137 -1.779441 -0.511342
