# Supplementary material for: Absorption Intensities of Organic Molecules from Electronic Structure Calculations versus Experiments: the Effect of Solvation, Method, Basis Set, and Transition Moment Gauge
Source: J Chem Theory Comput. 2024 Aug 14;20(16):7227–43. doi: 10.1021/acs.jctc.4c00642 (PMC11360136; doi:10.1021/acs.jctc.4c00642)
Supplement: Supplementary file 1 — ct4c00642_si_001.zip [file ct4c00642_si_001.zip › OS_Geometries/011.xyz]

12
molecule 011
  C     0.000000   1.268892   0.669908	
  C     0.000000   1.268892  -0.669908	
  C     0.000000   0.000000  -1.440513	
  C    -0.000000  -1.268892  -0.669908	
  C    -0.000000  -1.268892   0.669908	
  C    -0.000000   0.000000   1.440513	
  O     0.000000   0.000000   2.662027	
  O     0.000000   0.000000  -2.662027	
  H     0.000000   2.182254   1.254131	
  H     0.000000   2.182254  -1.254131	
  H    -0.000000  -2.182254  -1.254131	
  H    -0.000000  -2.182254   1.254131	
