# Supplementary material for: Absorption Intensities of Organic Molecules from Electronic Structure Calculations versus Experiments: the Effect of Solvation, Method, Basis Set, and Transition Moment Gauge
Source: J Chem Theory Comput. 2024 Aug 14;20(16):7227–43. doi: 10.1021/acs.jctc.4c00642 (PMC11360136; doi:10.1021/acs.jctc.4c00642)
Supplement: Supplementary file 1 — ct4c00642_si_001.zip [file ct4c00642_si_001.zip › OS_Geometries/005.xyz]

22
molecule 005
C 0.485431 3.134196 -0.000001
C -0.311055 1.854956 -0.000000
H 1.560891 2.945774 -0.000002
H 0.246028 3.746869 0.878063
H 0.246025 3.746870 -0.878063
C 0.311055 0.656954 -0.000001
C -1.804217 2.050738 0.000002
H -2.114199 2.630600 0.877764
H -2.366699 1.118091 0.000004
H -2.114202 2.630597 -0.877763
C -0.311055 -0.656954 -0.000001
C 0.311055 -1.854956 -0.000000
C -0.485431 -3.134196 -0.000001
C 1.804217 -2.050738 0.000002
H -0.246028 -3.746869 0.878063
H -0.246025 -3.746870 -0.878063
H -1.560891 -2.945774 -0.000002
H 2.114199 -2.630600 0.877764
H 2.366699 -1.118091 0.000004
H 2.114202 -2.630597 -0.877763
H 1.397151 0.679314 -0.000002
H -1.397151 -0.679314 -0.000002
