# Supplementary material for: Absorption Intensities of Organic Molecules from Electronic Structure Calculations versus Experiments: the Effect of Solvation, Method, Basis Set, and Transition Moment Gauge
Source: J Chem Theory Comput. 2024 Aug 14;20(16):7227–43. doi: 10.1021/acs.jctc.4c00642 (PMC11360136; doi:10.1021/acs.jctc.4c00642)
Supplement: Supplementary file 1 — ct4c00642_si_001.zip [file ct4c00642_si_001.zip › OS_Geometries/004.xyz]

13
molecule 004
  C     2.419528   0.779094   0.000000	
  C     1.411179  -0.103024   0.000000	
  C     0.000000   0.252049   0.000000	
  C    -1.002018  -0.639561   0.000000	
  C    -2.460653  -0.302415   0.000000	
  H     3.454241   0.458105   0.000000	
  H     2.236507   1.849231   0.000000	
  H     1.639574  -1.167400   0.000000	
  H    -0.235462   1.315658   0.000000	
  H    -0.751511  -1.699809   0.000000	
  H    -2.625672   0.777524   0.000000	
  H    -2.962947  -0.725084   0.877779	
  H    -2.962947  -0.725084  -0.877779	
