# Supplementary material for: Absorption Intensities of Organic Molecules from Electronic Structure Calculations versus Experiments: the Effect of Solvation, Method, Basis Set, and Transition Moment Gauge
Source: J Chem Theory Comput. 2024 Aug 14;20(16):7227–43. doi: 10.1021/acs.jctc.4c00642 (PMC11360136; doi:10.1021/acs.jctc.4c00642)
Supplement: Supplementary file 1 — ct4c00642_si_001.zip [file ct4c00642_si_001.zip › OS_Geometries/010.xyz]

20
molecule 010
C -0.508062 -0.674556 -0.065281
C -0.496669 0.708194 -0.065034
C 0.639019 1.554783 -0.358142
C 0.601361 -1.542068 -0.358725
C 1.897066 -1.240035 -0.121476
C 1.923770 1.223542 -0.118619
C 2.304284 -0.013925 0.657788
C -1.938363 -1.141758 0.084068
C -1.879853 1.183511 0.082884
C -2.721069 0.137596 0.181216
H 0.425671 2.506756 -0.838551
H 0.369821 -2.495517 -0.828608
H 2.674994 -1.905186 -0.484011
H 2.717544 1.870106 -0.480960
H 1.781617 -0.009026 1.624323
H 3.375937 -0.025303 0.861872
H -2.072313 -1.774613 0.971586
H -2.254304 -1.751399 -0.772858
H -2.155097 2.230940 0.113881
H -3.792765 0.181533 0.321258
