# Supplementary material for: Absorption Intensities of Organic Molecules from Electronic Structure Calculations versus Experiments: the Effect of Solvation, Method, Basis Set, and Transition Moment Gauge
Source: J Chem Theory Comput. 2024 Aug 14;20(16):7227–43. doi: 10.1021/acs.jctc.4c00642 (PMC11360136; doi:10.1021/acs.jctc.4c00642)
Supplement: Supplementary file 1 — ct4c00642_si_001.zip [file ct4c00642_si_001.zip › OS_Geometries/038.xyz]

23
molecule 038
C 0.484480 -0.983934 0.204078
C 0.042702 0.402519 0.112493
C -1.283254 0.733225 -0.085189
C -2.263161 -0.260324 -0.057325
C -1.897865 -1.608987 0.228058
C -0.587582 -1.942639 0.374500
N -3.619455 0.092246 -0.237859
O -3.918942 1.275166 -0.505704
O -4.491160 -0.795894 -0.132401
N 1.703981 -1.462070 0.071238
N 0.928281 1.514787 0.387502
H -1.569864 1.769816 -0.189720
H -2.673362 -2.357837 0.308726
H -0.298497 -2.971352 0.552683
N 2.640526 -0.554618 -0.383389
C 3.860884 -0.893125 -0.190818
O 0.786226 2.560311 -0.261140
O 1.733141 1.408352 1.316026
H 4.092575 -1.810057 0.361070
C 4.994845 -0.070932 -0.706669
H 5.627539 -0.666336 -1.374863
H 4.631189 0.804473 -1.246547
H 5.636669 0.260588 0.117188
