# Supplementary material for: Absorption Intensities of Organic Molecules from Electronic Structure Calculations versus Experiments: the Effect of Solvation, Method, Basis Set, and Transition Moment Gauge
Source: J Chem Theory Comput. 2024 Aug 14;20(16):7227–43. doi: 10.1021/acs.jctc.4c00642 (PMC11360136; doi:10.1021/acs.jctc.4c00642)
Supplement: Supplementary file 1 — ct4c00642_si_001.zip [file ct4c00642_si_001.zip › OS_Geometries/006.xyz]

20
molecule 006
C -0.616370 0.395759 -1.744154
C 0.616370 -0.395759 -1.744154
C 1.525808 -0.413896 -0.757320
C 1.525808 0.442834 0.483690
C 0.755794 -0.125706 1.700898
C -0.755794 0.125706 1.700898
C -1.525808 -0.442834 0.483690
C -1.525808 0.413896 -0.757320
H -0.814755 0.987948 -2.636061
H 0.814755 -0.987948 -2.636061
H 2.384171 -1.071393 -0.879343
H 1.117961 1.431739 0.246727
H 2.567835 0.595334 0.781224
H 1.170411 0.327003 2.608030
H 0.948894 -1.202181 1.780738
H -0.948894 1.202181 1.780738
H -1.170411 -0.327003 2.608030
H -2.567835 -0.595334 0.781224
H -1.117961 -1.431739 0.246727
H -2.384171 1.071393 -0.879343
