# Supplementary material for: Absorption Intensities of Organic Molecules from Electronic Structure Calculations versus Experiments: the Effect of Solvation, Method, Basis Set, and Transition Moment Gauge
Source: J Chem Theory Comput. 2024 Aug 14;20(16):7227–43. doi: 10.1021/acs.jctc.4c00642 (PMC11360136; doi:10.1021/acs.jctc.4c00642)
Supplement: Supplementary file 1 — ct4c00642_si_001.zip [file ct4c00642_si_001.zip › OS_Geometries/012.xyz]

13
molecule 012
  C     1.219498   0.500327   0.000000	
  C    -0.000000   1.075665   0.000000	
  C    -1.257336   0.252098  -0.000000	
  C    -1.124973  -1.211933  -0.000000	
  C     0.089665  -1.775720   0.000000	
  C     1.342534  -0.956940   0.000000	
  O     2.429795  -1.521388   0.000000	
  O    -2.330711   0.837567  -0.000000	
  H     2.129870   1.086483   0.000000	
  O    -0.195818   2.396781  -0.000000	
  H    -2.044429  -1.785352  -0.000000	
  H     0.231925  -2.850278   0.000000	
  H    -1.159819   2.544488  -0.000000	
