# Supplementary material for: Absorption Intensities of Organic Molecules from Electronic Structure Calculations versus Experiments: the Effect of Solvation, Method, Basis Set, and Transition Moment Gauge
Source: J Chem Theory Comput. 2024 Aug 14;20(16):7227–43. doi: 10.1021/acs.jctc.4c00642 (PMC11360136; doi:10.1021/acs.jctc.4c00642)
Supplement: Supplementary file 1 — ct4c00642_si_001.zip [file ct4c00642_si_001.zip › OS_Geometries/013.xyz]

16
molecule 013
  C    -1.089353  -0.086907   0.000000	
  C     0.000000   0.717408   0.000000	
  C     1.394552   0.133618   0.000000	
  C     1.501280  -1.342706   0.000000	
  C     0.415552  -2.124126   0.000000	
  C    -0.956881  -1.545216   0.000000	
  O    -1.935413  -2.283262   0.000000	
  O     2.378374   0.846539   0.000000	
  H    -2.101130   0.295752   0.000000	
  O     0.010126   2.049467   0.000000	
  H     2.510470  -1.738487   0.000000	
  H     0.474998  -3.206636   0.000000	
  C    -1.244220   2.741511   0.000000	
  H    -0.994401   3.799446   0.000000	
  H    -1.820108   2.493241   0.895403	
  H    -1.820108   2.493241  -0.895403	
