# Supplementary material for: Absorption Intensities of Organic Molecules from Electronic Structure Calculations versus Experiments: the Effect of Solvation, Method, Basis Set, and Transition Moment Gauge
Source: J Chem Theory Comput. 2024 Aug 14;20(16):7227–43. doi: 10.1021/acs.jctc.4c00642 (PMC11360136; doi:10.1021/acs.jctc.4c00642)
Supplement: Supplementary file 1 — ct4c00642_si_001.zip [file ct4c00642_si_001.zip › OS_Geometries/007.xyz]

30
molecule 007
C 0.027776 3.614834 -0.414064
C -1.091533 3.005511 0.431553
C -1.279487 1.516969 0.110085
C 0.027776 0.741438 0.044324
C 1.199039 1.402226 -0.043381
C 1.350344 2.899303 -0.121129
C -0.027776 -0.741438 0.044324
C 1.279487 -1.516969 0.110085
C -1.199039 -1.402226 -0.043381
C -1.350344 -2.899303 -0.121129
C -0.027776 -3.614834 -0.414064
C 1.091533 -3.005511 0.431553
H 0.124474 4.687837 -0.221885
H -0.220669 3.503109 -1.476540
H -2.034540 3.537825 0.272342
H -0.841429 3.119446 1.493621
H -1.810856 1.411361 -0.845220
H -1.931675 1.067802 0.865333
H 2.127011 0.841140 -0.073246
H 2.097342 3.146886 -0.884713
H 1.771796 3.267945 0.825973
H 1.931675 -1.067802 0.865333
H 1.810856 -1.411361 -0.845220
H -2.127011 -0.841140 -0.073246
H -2.097342 -3.146886 -0.884713
H -1.771796 -3.267945 0.825973
H 0.220669 -3.503109 -1.476540
H -0.124474 -4.687837 -0.221885
H 2.034540 -3.537825 0.272342
H 0.841429 -3.119446 1.493621
