# Supplementary material for: Absorption Intensities of Organic Molecules from Electronic Structure Calculations versus Experiments: the Effect of Solvation, Method, Basis Set, and Transition Moment Gauge
Source: J Chem Theory Comput. 2024 Aug 14;20(16):7227–43. doi: 10.1021/acs.jctc.4c00642 (PMC11360136; doi:10.1021/acs.jctc.4c00642)
Supplement: Supplementary file 1 — ct4c00642_si_001.zip [file ct4c00642_si_001.zip › OS_Geometries/003.xyz]

6
molecule 003
  C    -0.000000   0.000000   0.671033	
  C     0.000000  -0.000000  -0.671033	
  Cl    0.000000   1.458752   1.603017	
  Cl    0.000000   1.458752  -1.603017	
  Cl   -0.000000  -1.458752   1.603017	
  Cl   -0.000000  -1.458752  -1.603017	
