# Supplementary material for: Absorption Intensities of Organic Molecules from Electronic Structure Calculations versus Experiments: the Effect of Solvation, Method, Basis Set, and Transition Moment Gauge
Source: J Chem Theory Comput. 2024 Aug 14;20(16):7227–43. doi: 10.1021/acs.jctc.4c00642 (PMC11360136; doi:10.1021/acs.jctc.4c00642)
Supplement: Supplementary file 1 — ct4c00642_si_001.zip [file ct4c00642_si_001.zip › OS_Geometries/017.xyz]

7
molecule 017
  C     1.330605  -0.004115  -0.002873	
  N    -0.171414   0.000030  -0.010263	
  O    -0.730585   1.086336   0.002627	
  O    -0.738857  -1.082096   0.002735	
  H     1.670024   0.882137  -0.530642	
  H     1.666747  -0.926775  -0.466299	
  H     1.635031   0.035206   1.043119	
