# Supplementary material for: Absorption Intensities of Organic Molecules from Electronic Structure Calculations versus Experiments: the Effect of Solvation, Method, Basis Set, and Transition Moment Gauge
Source: J Chem Theory Comput. 2024 Aug 14;20(16):7227–43. doi: 10.1021/acs.jctc.4c00642 (PMC11360136; doi:10.1021/acs.jctc.4c00642)
Supplement: Supplementary file 1 — ct4c00642_si_001.zip [file ct4c00642_si_001.zip › OS_Geometries/016.xyz]

14
molecule 016
  C    -2.491269  -0.125747   0.352879	
  C    -1.106086   0.312219  -0.066608	
  O    -0.829561   1.449048  -0.369308	
  S     0.101080  -1.021304  -0.066354	
  C     1.622062  -0.111331  -0.548443	
  C     2.361621   0.515825   0.629253	
  H    -2.725701   0.344608   1.311782	
  H    -2.576831  -1.207620   0.455552	
  H    -3.212384   0.235646  -0.383335	
  H     1.312678   0.642800  -1.272771	
  H     2.238253  -0.851492  -1.061772	
  H     1.740763   1.261013   1.129675	
  H     3.267399   1.016005   0.272217	
  H     2.657062  -0.238279   1.362283	
