# Supplementary material for: Absorption Intensities of Organic Molecules from Electronic Structure Calculations versus Experiments: the Effect of Solvation, Method, Basis Set, and Transition Moment Gauge
Source: J Chem Theory Comput. 2024 Aug 14;20(16):7227–43. doi: 10.1021/acs.jctc.4c00642 (PMC11360136; doi:10.1021/acs.jctc.4c00642)
Supplement: Supplementary file 1 — ct4c00642_si_001.zip [file ct4c00642_si_001.zip › OS_Geometries/002.xyz]

6
molecule 002
  C    -1.039980  -0.392565   0.000000	
  C    -0.000000   0.439132   0.000000	
  Cl   -0.906134  -2.118383   0.000000	
  Cl    1.656039  -0.058222   0.000000	
  H    -2.053810  -0.021008   0.000000	
  Cl   -0.262041   2.161405   0.000000	
