# Supplementary material for: Absorption Intensities of Organic Molecules from Electronic Structure Calculations versus Experiments: the Effect of Solvation, Method, Basis Set, and Transition Moment Gauge
Source: J Chem Theory Comput. 2024 Aug 14;20(16):7227–43. doi: 10.1021/acs.jctc.4c00642 (PMC11360136; doi:10.1021/acs.jctc.4c00642)
Supplement: Supplementary file 1 — ct4c00642_si_001.zip [file ct4c00642_si_001.zip › OS_Geometries/014.xyz]

21
molecule 014
C -2.099293 -1.591276 0.106526
C -3.454036 -0.926214 -0.207028
C -3.559823 0.488364 0.383682
C -2.387187 1.392359 -0.046416
C -1.073960 0.696023 0.309778
C -0.976283 -0.666362 -0.366758
S 0.723942 -1.328107 -0.029333
S 0.436348 1.641361 -0.205863
C 1.487352 0.241967 -0.044272
S 3.145533 0.406456 0.101732
H -2.028875 -2.561139 -0.392075
H -2.004477 -1.767321 1.183179
H -4.260748 -1.553997 0.180860
H -3.587075 -0.879592 -1.294158
H -3.581600 0.426697 1.477915
H -4.501140 0.952147 0.076848
H -2.451480 2.360981 0.455442
H -2.428606 1.576660 -1.125137
H -1.033696 -0.540431 -1.451444
H -0.998407 0.576841 1.393984
O 3.795289 -0.989423 0.102117
