# Supplementary material for: Absorption Intensities of Organic Molecules from Electronic Structure Calculations versus Experiments: the Effect of Solvation, Method, Basis Set, and Transition Moment Gauge
Source: J Chem Theory Comput. 2024 Aug 14;20(16):7227–43. doi: 10.1021/acs.jctc.4c00642 (PMC11360136; doi:10.1021/acs.jctc.4c00642)
Supplement: Supplementary file 1 — ct4c00642_si_001.zip [file ct4c00642_si_001.zip › OS_Geometries/000.xyz]

6
molecule 000
  C    -0.000000   0.663683   0.964523	
  C    -0.000000  -0.663683   0.964523	
  Cl   -0.000000   1.666714  -0.451818	
  Cl   -0.000000  -1.666714  -0.451818	
  H    -0.000000   1.216211   1.893772	
  H    -0.000000  -1.216211   1.893772	
