# Supplementary material for: Absorption Intensities of Organic Molecules from Electronic Structure Calculations versus Experiments: the Effect of Solvation, Method, Basis Set, and Transition Moment Gauge
Source: J Chem Theory Comput. 2024 Aug 14;20(16):7227–43. doi: 10.1021/acs.jctc.4c00642 (PMC11360136; doi:10.1021/acs.jctc.4c00642)
Supplement: Supplementary file 1 — ct4c00642_si_001.zip [file ct4c00642_si_001.zip › OS_Geometries/028.xyz]

34
molecule 028
C -4.455758 -0.038158 0.000004
C -3.807686 -1.305107 0.000017
C -2.431948 -1.390517 0.000016
C -1.620293 -0.238003 0.000002
C -2.255828 1.025869 -0.000011
C -3.626641 1.125918 -0.000011
N -0.252854 -0.449972 0.000002
N 0.487734 0.581746 -0.000005
N -5.811381 0.065472 0.000004
H -4.389417 -2.215435 0.000028
H -1.948552 -2.360922 0.000027
H -1.649848 1.922464 -0.000022
H -4.077249 2.108216 -0.000022
C 1.869019 0.312069 -0.000002
C 2.440439 -0.976802 -0.000012
C 2.709005 1.439244 0.000008
C 4.086916 1.296756 0.000011
C 4.628068 0.010472 0.000003
C 3.814846 -1.127981 -0.000009
H 1.795285 -1.844107 -0.000021
H 2.258573 2.424069 0.000015
H 4.738417 2.159015 0.000020
H 4.266405 -2.110209 -0.000017
C -6.645174 -1.134856 0.000020
H -6.462226 -1.747043 0.888582
H -7.691091 -0.839074 0.000021
H -6.462233 -1.747063 -0.888530
C -6.460229 1.375719 -0.000013
H -7.537957 1.234783 -0.000012
H -6.191199 1.954615 0.888781
H -6.191198 1.954592 -0.888823
N 6.077978 -0.151360 0.000005
O 6.780515 0.860408 -0.000001
O 6.539928 -1.293263 -0.000026
