# Supplementary material for: Absorption Intensities of Organic Molecules from Electronic Structure Calculations versus Experiments: the Effect of Solvation, Method, Basis Set, and Transition Moment Gauge
Source: J Chem Theory Comput. 2024 Aug 14;20(16):7227–43. doi: 10.1021/acs.jctc.4c00642 (PMC11360136; doi:10.1021/acs.jctc.4c00642)
Supplement: Supplementary file 1 — ct4c00642_si_001.zip [file ct4c00642_si_001.zip › OS_Geometries/029.xyz]

30
molecule 029
C -4.265571 -0.567513 -0.167382
C -3.607279 -1.759747 -0.468261
C -2.230154 -1.814148 -0.343577
C -1.504112 -0.682102 0.029644
N -2.168291 0.473599 0.335624
C -3.522208 0.515378 0.244198
N -0.116722 -0.862619 0.126428
N 0.607000 0.105176 -0.216635
H -4.162589 -2.635051 -0.779698
H -1.672827 -2.719228 -0.540769
C -1.504907 1.726715 0.832850
H -3.980938 1.452381 0.526134
C 1.994932 -0.090118 -0.100480
C 2.595649 -1.247535 0.428346
C 2.783638 0.976926 -0.555443
C 4.169980 0.890557 -0.487182
C 4.765694 -0.256499 0.036313
C 3.977560 -1.321751 0.493297
H 1.975917 -2.062674 0.777585
H 2.293766 1.855867 -0.956299
H 4.782644 1.711628 -0.838669
H 4.451673 -2.207291 0.899430
C -1.312178 2.757901 -0.271257
H -5.340843 -0.476557 -0.228230
H -0.560480 1.446398 1.286208
H -2.157501 2.104762 1.619079
H 5.845821 -0.326168 0.091869
H -0.655671 2.374366 -1.051557
H -0.853560 3.647775 0.165485
H -2.265585 3.052319 -0.714890
