# Supplementary material for: Absorption Intensities of Organic Molecules from Electronic Structure Calculations versus Experiments: the Effect of Solvation, Method, Basis Set, and Transition Moment Gauge
Source: J Chem Theory Comput. 2024 Aug 14;20(16):7227–43. doi: 10.1021/acs.jctc.4c00642 (PMC11360136; doi:10.1021/acs.jctc.4c00642)
Supplement: Supplementary file 1 — ct4c00642_si_001.zip [file ct4c00642_si_001.zip › OS_Geometries/001.xyz]

6
molecule 001
  C    -0.367410   0.551127   0.000000	
  C     0.367410  -0.551127   0.000000	
  Cl    0.367410   2.134057   0.000000	
  H     1.447696  -0.566305   0.000000	
  H    -1.447696   0.566305   0.000000	
  Cl   -0.367410  -2.134057   0.000000	
