# Supplementary material for: Absorption Intensities of Organic Molecules from Electronic Structure Calculations versus Experiments: the Effect of Solvation, Method, Basis Set, and Transition Moment Gauge
Source: J Chem Theory Comput. 2024 Aug 14;20(16):7227–43. doi: 10.1021/acs.jctc.4c00642 (PMC11360136; doi:10.1021/acs.jctc.4c00642)
Supplement: Supplementary file 1 — ct4c00642_si_001.zip [file ct4c00642_si_001.zip › OS_Geometries/015.xyz]

8
molecule 015
  C    -0.341010   0.000000   0.000047	
  S     1.366528  -0.000000  -0.000006	
  N    -1.043686  -1.146122  -0.003301	
  N    -1.043686   1.146123   0.003287	
  H    -2.053085  -1.165689   0.013676	
  H    -2.053084   1.165689  -0.013717	
  H    -0.550305   2.023096  -0.005199	
  H    -0.550306  -2.023096   0.005144	
