# Supplementary material for: Absorption Intensities of Organic Molecules from Electronic Structure Calculations versus Experiments: the Effect of Solvation, Method, Basis Set, and Transition Moment Gauge
Source: J Chem Theory Comput. 2024 Aug 14;20(16):7227–43. doi: 10.1021/acs.jctc.4c00642 (PMC11360136; doi:10.1021/acs.jctc.4c00642)
Supplement: Supplementary file 1 — ct4c00642_si_001.zip [file ct4c00642_si_001.zip › OS_Geometries/099.xyz]

21
molecule 099
C 0.123758 -1.026833 -0.006454
C 1.068861 -2.030328 0.002246
C 1.807300 0.750069 -0.006492
C 2.417475 -1.621657 0.011496
C 2.780766 -0.283621 0.007482
H 0.795024 -3.077351 0.005537
C 0.471893 0.328171 -0.009268
C -1.367712 -1.109302 -0.004638
O -2.076143 -2.097460 -0.004302
N -1.826066 0.210718 -0.001461
C -0.762575 1.124664 -0.000135
O -0.894286 2.338951 0.011469
H 3.831013 -0.012684 0.012934
C -3.227594 0.600977 0.006517
H -3.827125 -0.307135 -0.008110
H -3.458511 1.174659 0.905589
H -3.458991 1.204100 -0.872776
N 2.152101 2.070369 -0.056311
H 1.431051 2.758015 0.106900
H 3.096285 2.340379 0.170032
H 3.199414 -2.372355 0.022449
