# Supplementary material for: Absorption Intensities of Organic Molecules from Electronic Structure Calculations versus Experiments: the Effect of Solvation, Method, Basis Set, and Transition Moment Gauge
Source: J Chem Theory Comput. 2024 Aug 14;20(16):7227–43. doi: 10.1021/acs.jctc.4c00642 (PMC11360136; doi:10.1021/acs.jctc.4c00642)
Supplement: Supplementary file 1 — ct4c00642_si_001.zip [file ct4c00642_si_001.zip › OS_Geometries/072.xyz]

27
molecule 072
C 2.911600 0.803660 -0.590135
C 4.085845 0.060078 -0.560326
C 4.121383 -1.163630 0.111357
C 2.976948 -1.641390 0.747543
C 1.792352 -0.908891 0.697653
C 1.749025 0.320516 0.026968
C 0.523183 1.185604 0.011892
O 0.639868 2.403667 0.009406
H 4.975608 0.434677 -1.053565
H 5.039694 -1.739294 0.142387
H 3.005781 -2.583090 1.283824
H 0.909950 -1.281718 1.203059
H 2.877130 1.764273 -1.089670
C -0.835693 0.560742 -0.000997
C -1.910679 1.283888 0.537895
H -1.716954 2.252709 0.982317
C -3.198014 0.768763 0.501440
H -4.013982 1.338178 0.935059
C -3.464636 -0.472721 -0.095940
C -4.866339 -1.027983 -0.121768
C -2.394245 -1.178474 -0.653332
H -2.577497 -2.130906 -1.139638
C -1.095230 -0.677887 -0.599595
H -0.289247 -1.242477 -1.052086
H -4.951245 -1.866840 -0.814944
H -5.589540 -0.263839 -0.418673
H -5.161640 -1.384651 0.870749
