# Supplementary material for: Absorption Intensities of Organic Molecules from Electronic Structure Calculations versus Experiments: the Effect of Solvation, Method, Basis Set, and Transition Moment Gauge
Source: J Chem Theory Comput. 2024 Aug 14;20(16):7227–43. doi: 10.1021/acs.jctc.4c00642 (PMC11360136; doi:10.1021/acs.jctc.4c00642)
Supplement: Supplementary file 1 — ct4c00642_si_001.zip [file ct4c00642_si_001.zip › OS_Geometries/066.xyz]

18
molecule 066
C 1.038448 -1.001682 -0.000405
C 1.633506 0.281288 -0.000268
C 0.793049 1.424802 -0.000067
H 1.238519 2.412804 0.000068
C -0.576065 1.289609 -0.000034
H -1.214386 2.161969 0.000137
C -1.147723 0.007464 -0.000200
C -0.336816 -1.132289 -0.000363
H -0.791749 -2.112939 -0.000476
N -2.580241 -0.135434 -0.000153
N 2.984274 0.452811 -0.000546
N 3.939598 -0.569716 0.000917
O -3.279564 0.885581 0.000396
O -3.066081 -1.273605 0.000178
H 1.656803 -1.888732 -0.000587
H 3.365248 1.386039 0.000825
H 3.840411 -1.152089 -0.826638
H 3.838515 -1.151645 0.828575
