# Supplementary material for: Absorption Intensities of Organic Molecules from Electronic Structure Calculations versus Experiments: the Effect of Solvation, Method, Basis Set, and Transition Moment Gauge
Source: J Chem Theory Comput. 2024 Aug 14;20(16):7227–43. doi: 10.1021/acs.jctc.4c00642 (PMC11360136; doi:10.1021/acs.jctc.4c00642)
Supplement: Supplementary file 1 — ct4c00642_si_001.zip [file ct4c00642_si_001.zip › OS_Geometries/067.xyz]

18
molecule 067
C 1.560494 1.112568 -0.000048
C 1.302583 -0.295741 0.000127
C -0.090015 -0.685133 0.000033
C -0.425086 -2.158445 -0.000086
C -1.109657 0.278081 0.000115
C -2.562017 -0.151084 0.000128
C -0.801303 1.649399 0.000173
C 0.536944 2.051597 0.000045
H 0.781001 3.111272 0.000002
H 2.598846 1.434022 -0.000208
O 2.264794 -1.161301 -0.000377
H -2.805569 -0.760162 -0.877573
H -3.226701 0.715762 0.000300
H -2.805477 -0.760446 0.877656
H -1.599670 2.384616 0.000235
H 0.495629 -2.741349 -0.000449
H -1.014324 -2.450252 -0.878472
H -1.013745 -2.450518 0.878607
