# Supplementary material for: Absorption Intensities of Organic Molecules from Electronic Structure Calculations versus Experiments: the Effect of Solvation, Method, Basis Set, and Transition Moment Gauge
Source: J Chem Theory Comput. 2024 Aug 14;20(16):7227–43. doi: 10.1021/acs.jctc.4c00642 (PMC11360136; doi:10.1021/acs.jctc.4c00642)
Supplement: Supplementary file 1 — ct4c00642_si_001.zip [file ct4c00642_si_001.zip › OS_Geometries/073.xyz]

26
molecule 073
C 0.489242 1.185684 0.057852
C -0.848224 0.556013 0.023420
C -1.079393 -0.734871 -0.485737
H -0.252360 -1.326620 -0.857399
C -2.358487 -1.261245 -0.559622
H -2.512561 -2.252744 -0.971475
C -3.466976 -0.518052 -0.107572
N -4.731949 -1.057019 -0.120334
H -4.900537 -1.859470 -0.708046
H -5.516564 -0.427906 -0.039814
C -3.241680 0.779099 0.403492
H -4.083062 1.365103 0.757459
C -1.963853 1.300805 0.452554
H -1.805270 2.301460 0.836244
C 1.725743 0.332846 0.039597
C 2.842787 0.786319 -0.676309
C 4.026243 0.054763 -0.675909
C 4.117993 -1.125527 0.064991
C 3.019380 -1.572966 0.797904
C 1.824766 -0.854484 0.777266
O 0.613344 2.411033 0.102531
H 2.770429 1.711440 -1.235611
H 4.878383 0.405324 -1.247052
H 5.043023 -1.690861 0.073497
H 3.091107 -2.480608 1.386202
H 0.979050 -1.204554 1.356531
