# Supplementary material for: Absorption Intensities of Organic Molecules from Electronic Structure Calculations versus Experiments: the Effect of Solvation, Method, Basis Set, and Transition Moment Gauge
Source: J Chem Theory Comput. 2024 Aug 14;20(16):7227–43. doi: 10.1021/acs.jctc.4c00642 (PMC11360136; doi:10.1021/acs.jctc.4c00642)
Supplement: Supplementary file 1 — ct4c00642_si_001.zip [file ct4c00642_si_001.zip › OS_Geometries/098.xyz]

17
molecule 098
  C     0.170507  -0.974705   0.000000	
  C     1.426692  -1.548275   0.000000	
  C     1.082061   1.283415  -0.000000	
  C     2.525146  -0.669626   0.000000	
  C     2.366752   0.713428  -0.000000	
  H     1.566433  -2.621429   0.000000	
  O     0.942176   2.627611  -0.000000	
  H     3.528986  -1.077322   0.000000	
  H     3.231032   1.366424  -0.000000	
  C     0.000000   0.412269  -0.000000	
  C    -1.193566  -1.588899   0.000000	
  O    -1.510670  -2.757719   0.000000	
  N    -2.086685  -0.508108   0.000000	
  C    -1.437975   0.723064  -0.000000	
  O    -1.964169   1.824111  -0.000000	
  H    -3.092082  -0.616707   0.000000	
  H    -0.003957   2.849739  -0.000000	
