# Supplementary material for: Absorption Intensities of Organic Molecules from Electronic Structure Calculations versus Experiments: the Effect of Solvation, Method, Basis Set, and Transition Moment Gauge
Source: J Chem Theory Comput. 2024 Aug 14;20(16):7227–43. doi: 10.1021/acs.jctc.4c00642 (PMC11360136; doi:10.1021/acs.jctc.4c00642)
Supplement: Supplementary file 1 — ct4c00642_si_001.zip [file ct4c00642_si_001.zip › OS_Geometries/059.xyz]

15
molecule 059
  C     0.416219  -1.754248   0.000000	
  C     1.781392  -1.500204   0.000000	
  C     2.280630  -0.188575   0.000000	
  C     1.390413   0.870270   0.000000	
  C    -0.000000   0.644041   0.000000	
  C    -0.488258  -0.687686   0.000000	
  C    -0.917467   1.768341   0.000000	
  O    -2.146323   1.658420   0.000000	
  O    -1.808381  -0.954495   0.000000	
  H     0.033049  -2.767577   0.000000	
  H     2.472366  -2.335813   0.000000	
  H     3.348662  -0.010824   0.000000	
  H     1.751393   1.893610   0.000000	
  H    -0.459387   2.771086   0.000000	
  H    -2.286030  -0.093519   0.000000	
