# Supplementary material for: Absorption Intensities of Organic Molecules from Electronic Structure Calculations versus Experiments: the Effect of Solvation, Method, Basis Set, and Transition Moment Gauge
Source: J Chem Theory Comput. 2024 Aug 14;20(16):7227–43. doi: 10.1021/acs.jctc.4c00642 (PMC11360136; doi:10.1021/acs.jctc.4c00642)
Supplement: Supplementary file 1 — ct4c00642_si_001.zip [file ct4c00642_si_001.zip › OS_Geometries/065.xyz]

17
molecule 065
  C     0.199589  -0.710750   0.007507	
  C     0.219939   0.710906   0.006728	
  C     1.466800   1.353946  -0.036230	
  H     1.470109   2.435378  -0.017205	
  C     2.665089   0.654698  -0.101908	
  H     3.604874   1.193083  -0.149425	
  C     2.643983  -0.737494  -0.099804	
  C     1.424509  -1.397438  -0.033150	
  H     1.394305  -2.478387  -0.013082	
  H     3.566057  -1.305522  -0.145200	
  C    -1.012911  -1.635200   0.064056	
  O    -0.861445  -2.818633   0.354137	
  O    -2.192009  -1.156622  -0.232948	
  C    -0.978032   1.671143   0.046390	
  O    -2.124209   1.232808  -0.335039	
  O    -0.776591   2.837749   0.407515	
  H    -2.175104  -0.065832  -0.345940	
