# Supplementary material for: Absorption Intensities of Organic Molecules from Electronic Structure Calculations versus Experiments: the Effect of Solvation, Method, Basis Set, and Transition Moment Gauge
Source: J Chem Theory Comput. 2024 Aug 14;20(16):7227–43. doi: 10.1021/acs.jctc.4c00642 (PMC11360136; doi:10.1021/acs.jctc.4c00642)
Supplement: Supplementary file 1 — ct4c00642_si_001.zip [file ct4c00642_si_001.zip › OS_Geometries/071.xyz]

24
molecule 071
C -0.216699 2.478420 0.947666
C 0.000000 3.694697 0.310040
C 0.669113 3.731176 -0.915797
C 1.113147 2.547077 -1.502989
C 0.875152 1.324604 -0.877445
C 0.208431 1.279890 0.354952
C 0.000000 0.000000 1.102377
O 0.000000 0.000000 2.328987
H -0.347159 4.614282 0.766907
H 0.845288 4.680287 -1.409166
H 1.644162 2.573900 -2.447417
H 1.230615 0.410591 -1.336634
H -0.722779 2.441249 1.904672
C -0.208431 -1.279890 0.354952
C 0.216699 -2.478420 0.947666
H 0.722779 -2.441249 1.904672
C -0.000000 -3.694697 0.310040
H 0.347159 -4.614282 0.766907
C -0.669113 -3.731176 -0.915797
H -0.845288 -4.680287 -1.409166
C -1.113147 -2.547077 -1.502989
H -1.644162 -2.573900 -2.447417
C -0.875152 -1.324604 -0.877445
H -1.230615 -0.410591 -1.336634
