# Supplementary material for: Absorption Intensities of Organic Molecules from Electronic Structure Calculations versus Experiments: the Effect of Solvation, Method, Basis Set, and Transition Moment Gauge
Source: J Chem Theory Comput. 2024 Aug 14;20(16):7227–43. doi: 10.1021/acs.jctc.4c00642 (PMC11360136; doi:10.1021/acs.jctc.4c00642)
Supplement: Supplementary file 1 — ct4c00642_si_001.zip [file ct4c00642_si_001.zip › OS_Geometries/070.xyz]

21
molecule 070
C 1.429529 -1.129603 -0.000004
C 0.860166 0.157755 0.000013
C 1.722171 1.268582 0.000009
C 3.104790 1.103969 -0.000012
C 3.652664 -0.177838 -0.000028
C 2.809093 -1.292852 -0.000024
H 0.793929 -2.006785 -0.000002
H 1.299165 2.267506 0.000022
H 3.751818 1.973500 -0.000015
C -0.583735 0.396208 0.000033
C -1.565257 -0.527269 0.000041
H 4.728413 -0.310781 -0.000044
H 3.231660 -2.291045 -0.000037
H -0.863507 1.446020 0.000046
C -3.004166 -0.216453 0.000073
O -3.820364 -1.136059 -0.000038
H -1.345251 -1.589949 0.000026
C -3.470916 1.224752 -0.000025
H -3.099840 1.754340 -0.881604
H -3.099954 1.754414 0.881556
H -4.559559 1.247742 -0.000097
