# Supplementary material for: Absorption Intensities of Organic Molecules from Electronic Structure Calculations versus Experiments: the Effect of Solvation, Method, Basis Set, and Transition Moment Gauge
Source: J Chem Theory Comput. 2024 Aug 14;20(16):7227–43. doi: 10.1021/acs.jctc.4c00642 (PMC11360136; doi:10.1021/acs.jctc.4c00642)
Supplement: Supplementary file 1 — ct4c00642_si_001.zip [file ct4c00642_si_001.zip › OS_Geometries/064.xyz]

15
molecule 064
  H    -0.030497   2.364250  -0.000000	
  C     0.000000   1.281546   0.000000	
  C    -1.205112   0.566198  -0.000000	
  C    -2.507213   1.278300  -0.000000	
  C    -1.188897  -0.832362  -0.000000	
  H    -2.123958  -1.382311  -0.000000	
  C     0.017500  -1.521038   0.000000	
  H     0.037343  -2.603321   0.000000	
  C     1.219931  -0.800285   0.000000	
  C     1.209230   0.605854   0.000000	
  H     2.145710   1.149197   0.000000	
  C     2.468009  -1.501624   0.000000	
  O    -2.629893   2.483337  -0.000000	
  H    -3.397702   0.618624  -0.000000	
  N     3.475367  -2.067524   0.000000	
