# Supplementary material for: Absorption Intensities of Organic Molecules from Electronic Structure Calculations versus Experiments: the Effect of Solvation, Method, Basis Set, and Transition Moment Gauge
Source: J Chem Theory Comput. 2024 Aug 14;20(16):7227–43. doi: 10.1021/acs.jctc.4c00642 (PMC11360136; doi:10.1021/acs.jctc.4c00642)
Supplement: Supplementary file 1 — ct4c00642_si_001.zip [file ct4c00642_si_001.zip › OS_Geometries/058.xyz]

21
molecule 058
C 2.002109 0.393938 -0.261439
C 2.547905 -0.855862 0.016616
C 1.710434 -1.941375 0.273306
C 0.331567 -1.764732 0.250472
C -0.241060 -0.505213 0.008698
C 0.618649 0.579668 -0.259874
C -1.730357 -0.337201 0.064528
O -2.238448 0.688824 0.487201
O 0.111037 1.801007 -0.630148
H 2.641707 1.236421 -0.498188
H 3.624258 -0.984422 0.016401
H 2.127997 -2.918985 0.482085
H -0.311174 -2.614164 0.445330
C -2.592265 -1.492200 -0.401495
H -2.251126 -1.880145 -1.364008
H -2.543350 -2.315443 0.317969
H -3.626638 -1.159100 -0.475325
C 0.162539 2.828020 0.373571
H -0.205671 3.736474 -0.100884
H -0.482023 2.563039 1.214831
H 1.188184 2.987418 0.719072
