# Supplementary material for: Absorption Intensities of Organic Molecules from Electronic Structure Calculations versus Experiments: the Effect of Solvation, Method, Basis Set, and Transition Moment Gauge
Source: J Chem Theory Comput. 2024 Aug 14;20(16):7227–43. doi: 10.1021/acs.jctc.4c00642 (PMC11360136; doi:10.1021/acs.jctc.4c00642)
Supplement: Supplementary file 1 — ct4c00642_si_001.zip [file ct4c00642_si_001.zip › OS_Geometries/060.xyz]

18
molecule 060
C -1.347492 1.036520 0.000000
C -2.342608 0.062390 0.000000
C -2.024082 -1.298430 0.000000
C -0.690111 -1.676685 0.000000
C 0.336676 -0.721149 0.000000
C -0.000000 0.655109 0.000000
C 1.742771 -1.153817 0.000000
O 1.029821 1.535216 0.000000
H -1.626110 2.080831 0.000000
H -3.380918 0.374645 0.000000
H -2.808632 -2.044983 0.000000
H -0.408799 -2.723168 0.000000
C 0.751951 2.940892 0.000000
H 1.723808 3.429100 0.000000
H 0.195989 3.229985 0.895336
H 0.195989 3.229985 -0.895336
O 2.101947 -2.322504 0.000000
H 2.491895 -0.347064 0.000000
