# Supplementary material for: Absorption Intensities of Organic Molecules from Electronic Structure Calculations versus Experiments: the Effect of Solvation, Method, Basis Set, and Transition Moment Gauge
Source: J Chem Theory Comput. 2024 Aug 14;20(16):7227–43. doi: 10.1021/acs.jctc.4c00642 (PMC11360136; doi:10.1021/acs.jctc.4c00642)
Supplement: Supplementary file 1 — ct4c00642_si_001.zip [file ct4c00642_si_001.zip › OS_Geometries/074.xyz]

32
molecule 074
C 1.344331 1.252823 -0.028663
C -0.043930 0.736580 0.002209
C -0.399791 -0.562849 -0.393245
H 0.364440 -1.255561 -0.723624
C -1.720661 -0.980515 -0.414150
H -1.941458 -1.983349 -0.751465
C -2.766838 -0.113581 -0.013194
N -4.076118 -0.528401 0.001223
C -4.431089 -1.848502 -0.501675
C -5.142891 0.420197 0.293402
C -2.405259 1.203924 0.372540
H -3.165049 1.911663 0.673088
C -1.084705 1.608319 0.367111
H -0.831842 2.622551 0.652291
C 2.505561 0.297380 0.016513
C 3.653315 0.609779 -0.724200
C 4.772369 -0.214697 -0.674338
C 4.769995 -1.347731 0.141334
C 3.642178 -1.653122 0.901395
C 2.511050 -0.841255 0.832187
O 1.570231 2.458329 -0.091808
H 3.652492 1.504539 -1.334931
H 5.649358 0.028247 -1.263821
H 5.645840 -1.985254 0.188655
H 3.642757 -2.521841 1.550212
H 1.642257 -1.078697 1.434221
H -5.498048 -2.008080 -0.358302
H -3.900073 -2.635193 0.042682
H -4.208031 -1.959084 -1.570784
H -6.095499 -0.106024 0.291315
H -5.194819 1.226825 -0.448875
H -5.013150 0.870933 1.281889
