# Supplementary material for: Absorption Intensities of Organic Molecules from Electronic Structure Calculations versus Experiments: the Effect of Solvation, Method, Basis Set, and Transition Moment Gauge
Source: J Chem Theory Comput. 2024 Aug 14;20(16):7227–43. doi: 10.1021/acs.jctc.4c00642 (PMC11360136; doi:10.1021/acs.jctc.4c00642)
Supplement: Supplementary file 1 — ct4c00642_si_001.zip [file ct4c00642_si_001.zip › OS_Geometries/048.xyz]

26
molecule 048
C -1.090389 -1.204941 -0.107406
C -2.465438 -1.195433 0.102516
C -3.174389 -0.000038 0.207483
C -2.465481 1.195373 0.102423
C -1.090432 1.204914 -0.107501
C -0.358970 -0.000006 -0.234534
H -4.244573 -0.000051 0.375712
N 1.006521 0.000008 -0.487060
H -0.588400 -2.160084 -0.168786
H -2.985479 -2.143812 0.189627
H -2.985555 2.143741 0.189457
H -0.588478 2.160070 -0.168965
C 1.751910 1.251215 -0.601114
C 1.751925 -1.251185 -0.601164
C 2.161952 -1.893240 0.732108
C 2.161781 1.893309 0.732188
H 2.648560 1.040721 -1.189345
H 1.168315 1.963820 -1.192105
H 2.648506 -1.040690 -1.189501
H 1.168275 -1.963811 -1.192073
H 2.835987 -1.241305 1.292620
H 2.680700 -2.839516 0.549199
H 1.292817 -2.098584 1.360757
H 2.835757 1.241394 1.292791
H 1.292574 2.098661 1.360734
H 2.680538 2.839586 0.549312
