# Supplementary material for: Absorption Intensities of Organic Molecules from Electronic Structure Calculations versus Experiments: the Effect of Solvation, Method, Basis Set, and Transition Moment Gauge
Source: J Chem Theory Comput. 2024 Aug 14;20(16):7227–43. doi: 10.1021/acs.jctc.4c00642 (PMC11360136; doi:10.1021/acs.jctc.4c00642)
Supplement: Supplementary file 1 — ct4c00642_si_001.zip [file ct4c00642_si_001.zip › OS_Geometries/049.xyz]

14
molecule 049
  C     0.000000   1.219560  -0.429921	
  C     0.000000   1.210715  -1.821124	
  C     0.000000   0.000000  -2.515220	
  C    -0.000000  -1.210715  -1.821124	
  C    -0.000000  -1.219560  -0.429921	
  C     0.000000  -0.000000   0.241602	
  H     0.000000   0.000000  -3.599026	
  N     0.000000  -0.000000   1.718972	
  H     0.000000   2.142962   0.132048	
  H     0.000000   2.149127  -2.362217	
  H    -0.000000  -2.149127  -2.362217	
  H    -0.000000  -2.142962   0.132048	
  O    -0.000000  -1.083439   2.292550	
  O     0.000000   1.083439   2.292550	
