# Supplementary material for: Absorption Intensities of Organic Molecules from Electronic Structure Calculations versus Experiments: the Effect of Solvation, Method, Basis Set, and Transition Moment Gauge
Source: J Chem Theory Comput. 2024 Aug 14;20(16):7227–43. doi: 10.1021/acs.jctc.4c00642 (PMC11360136; doi:10.1021/acs.jctc.4c00642)
Supplement: Supplementary file 1 — ct4c00642_si_001.zip [file ct4c00642_si_001.zip › OS_Geometries/075.xyz]

25
molecule 075
C 0.484298 1.178247 0.027189
C -0.862819 0.537715 0.004535
C -1.102697 -0.724334 -0.561298
H -0.283724 -1.293529 -0.982751
C -2.386648 -1.248395 -0.624417
H -2.576515 -2.214311 -1.076175
C -3.457634 -0.519155 -0.102812
C -3.238490 0.742028 0.463594
H -4.072310 1.309221 0.865880
C -1.954740 1.264442 0.501799
H -1.778566 2.247344 0.921277
C 1.722366 0.329184 0.031730
C 2.868614 0.822333 -0.607097
C 4.053999 0.096034 -0.586963
C 4.117493 -1.119551 0.097004
C 2.989742 -1.606381 0.755660
C 1.793931 -0.891652 0.715349
O 0.588868 2.398228 0.043041
H 2.813396 1.777444 -1.115265
H 4.930843 0.478334 -1.097182
H 5.044493 -1.681466 0.120645
H 3.040286 -2.541238 1.302247
H 0.925225 -1.271001 1.239538
O -4.695512 -1.083702 -0.176235
H -5.354470 -0.490091 0.201710
