# Supplementary material for: Absorption Intensities of Organic Molecules from Electronic Structure Calculations versus Experiments: the Effect of Solvation, Method, Basis Set, and Transition Moment Gauge
Source: J Chem Theory Comput. 2024 Aug 14;20(16):7227–43. doi: 10.1021/acs.jctc.4c00642 (PMC11360136; doi:10.1021/acs.jctc.4c00642)
Supplement: Supplementary file 1 — ct4c00642_si_001.zip [file ct4c00642_si_001.zip › OS_Geometries/061.xyz]

16
molecule 061
  C     2.288084  -0.203532   0.000000	
  C     1.779348  -1.515089   0.000000	
  C     0.419251  -1.760648   0.000000	
  C    -0.510534  -0.694497   0.000000	
  C     0.000000   0.640425   0.000000	
  C     1.395859   0.849963   0.000000	
  C    -0.862876   1.805720   0.000000	
  H     3.356301  -0.027922   0.000000	
  H     2.464629  -2.355734   0.000000	
  H     0.048758  -2.779987   0.000000	
  N    -1.844959  -0.938253   0.000000	
  O    -2.094865   1.799186   0.000000	
  H    -0.327071   2.772968   0.000000	
  H     1.758836   1.872911   0.000000	
  H    -2.193891  -1.882338   0.000000	
  H    -2.488717  -0.159667   0.000000	
