# Supplementary material for: Absorption Intensities of Organic Molecules from Electronic Structure Calculations versus Experiments: the Effect of Solvation, Method, Basis Set, and Transition Moment Gauge
Source: J Chem Theory Comput. 2024 Aug 14;20(16):7227–43. doi: 10.1021/acs.jctc.4c00642 (PMC11360136; doi:10.1021/acs.jctc.4c00642)
Supplement: Supplementary file 1 — ct4c00642_si_001.zip [file ct4c00642_si_001.zip › OS_Geometries/088.xyz]

12
molecule 088
  H     0.000000   2.158082  -1.230547	
  C     0.000000   1.207927  -0.715463	
  C     0.000000   1.185423   0.665227	
  H     0.000000   2.070846   1.283609	
  N     0.000000   0.000000   1.306366	
  H     0.000000   0.000000   2.322515	
  C    -0.000000  -1.185423   0.665227	
  H    -0.000000  -2.070846   1.283609	
  C    -0.000000  -1.207927  -0.715463	
  H    -0.000000  -2.158082  -1.230547	
  C     0.000000  -0.000000  -1.412527	
  H     0.000000  -0.000000  -2.495207	
