# Supplementary material for: Absorption Intensities of Organic Molecules from Electronic Structure Calculations versus Experiments: the Effect of Solvation, Method, Basis Set, and Transition Moment Gauge
Source: J Chem Theory Comput. 2024 Aug 14;20(16):7227–43. doi: 10.1021/acs.jctc.4c00642 (PMC11360136; doi:10.1021/acs.jctc.4c00642)
Supplement: Supplementary file 1 — ct4c00642_si_001.zip [file ct4c00642_si_001.zip › OS_Geometries/077.xyz]

26
molecule 077
C 0.708562 0.286181 -0.134929
C 0.498608 1.674227 -0.338875
H -0.511932 2.028007 -0.483625
C 1.545697 2.568209 -0.386891
H 1.332146 3.616589 -0.561082
C 2.876884 2.141931 -0.230940
C 3.126212 0.802418 -0.042685
H 4.135117 0.431968 0.067067
C 2.071472 -0.129286 0.001552
N 2.439526 -1.506041 0.195666
C -1.720773 -0.296369 -0.020219
C -2.600474 -1.046749 -0.810113
C -3.974538 -0.839769 -0.717255
C -4.484850 0.123099 0.153503
C -3.608491 0.866443 0.944609
C -2.233808 0.654677 0.870238
H -2.202296 -1.786141 -1.495777
H -4.645112 -1.427458 -1.333642
H -5.553749 0.288306 0.219776
H -3.994943 1.605145 1.637472
H -1.565431 1.210800 1.515468
N -0.336441 -0.589715 -0.095846
H 3.693418 2.850929 -0.271695
H -0.071827 -1.566960 -0.136432
O 1.568423 -2.391703 0.086601
O 3.611078 -1.784668 0.465369
