# Supplementary material for: Absorption Intensities of Organic Molecules from Electronic Structure Calculations versus Experiments: the Effect of Solvation, Method, Basis Set, and Transition Moment Gauge
Source: J Chem Theory Comput. 2024 Aug 14;20(16):7227–43. doi: 10.1021/acs.jctc.4c00642 (PMC11360136; doi:10.1021/acs.jctc.4c00642)
Supplement: Supplementary file 1 — ct4c00642_si_001.zip [file ct4c00642_si_001.zip › OS_Geometries/063.xyz]

22
molecule 063
H 1.815173 -1.939003 -0.000055
C 1.203838 -1.043810 -0.000097
C 1.841849 0.208838 -0.000006
C 3.297808 0.330196 0.000133
C 1.038323 1.358595 0.000002
H 1.510356 2.336805 0.000125
C -0.342827 1.277616 -0.000103
H -0.922186 2.189916 -0.000033
C -0.992100 0.016151 -0.000277
C -0.171769 -1.146310 -0.000207
H -0.623467 -2.128295 -0.000233
N -2.358467 -0.081704 -0.000525
C -3.005776 -1.387813 0.000335
O 4.091095 -0.597323 0.000067
H 3.670375 1.376493 0.000135
C -3.182053 1.120305 0.000276
H -2.739032 -1.972097 -0.887310
H -4.084810 -1.248869 -0.000280
H -2.739781 -1.970714 0.889145
H -2.999724 1.734750 0.889145
H -2.998885 1.736312 -0.887302
H -4.231271 0.832596 -0.000525
