# Supplementary material for: Absorption Intensities of Organic Molecules from Electronic Structure Calculations versus Experiments: the Effect of Solvation, Method, Basis Set, and Transition Moment Gauge
Source: J Chem Theory Comput. 2024 Aug 14;20(16):7227–43. doi: 10.1021/acs.jctc.4c00642 (PMC11360136; doi:10.1021/acs.jctc.4c00642)
Supplement: Supplementary file 1 — ct4c00642_si_001.zip [file ct4c00642_si_001.zip › OS_Geometries/062.xyz]

15
molecule 062
  H    -2.118678   0.649169   0.000000	
  C    -1.132947   0.199469   0.000000	
  C    -0.000000   1.029947   0.000000	
  C    -0.119791   2.490611   0.000000	
  C     1.275510   0.443595  -0.000000	
  H     2.155830   1.077974  -0.000000	
  C     1.425322  -0.934320  -0.000000	
  H     2.405487  -1.394911  -0.000000	
  C     0.286834  -1.748022  -0.000000	
  C    -0.996264  -1.177905   0.000000	
  H    -1.871644  -1.818993   0.000000	
  O     0.483265  -3.091452  -0.000000	
  H    -0.361841  -3.558334  -0.000000	
  O    -1.169189   3.115558   0.000000	
  H     0.846259   3.031997   0.000000	
