# Supplementary material for: Absorption Intensities of Organic Molecules from Electronic Structure Calculations versus Experiments: the Effect of Solvation, Method, Basis Set, and Transition Moment Gauge
Source: J Chem Theory Comput. 2024 Aug 14;20(16):7227–43. doi: 10.1021/acs.jctc.4c00642 (PMC11360136; doi:10.1021/acs.jctc.4c00642)
Supplement: Supplementary file 1 — ct4c00642_si_001.zip [file ct4c00642_si_001.zip › OS_Geometries/076.xyz]

24
molecule 076
C -0.000000 1.266529 0.435327
C 0.485587 1.510791 -0.859946
H 0.879612 0.699384 -1.456654
C 0.491540 2.806069 -1.374365
H 0.872695 2.970918 -2.376343
C 0.033354 3.883620 -0.617006
C -0.433108 3.647168 0.677779
H -0.789909 4.470511 1.286826
C -0.457594 2.357554 1.197033
H -0.832844 2.183709 2.200253
C -0.000000 -1.266529 0.435327
C 0.457594 -2.357554 1.197033
C 0.433108 -3.647168 0.677779
C -0.033354 -3.883620 -0.617006
C -0.491540 -2.806069 -1.374365
C -0.485587 -1.510791 -0.859946
H 0.832844 -2.183709 2.200253
H 0.789909 -4.470511 1.286826
H -0.043241 -4.887560 -1.024442
H -0.872695 -2.970918 -2.376343
H -0.879612 -0.699384 -1.456654
N 0.000000 0.000000 1.028223
H 0.043241 4.887560 -1.024442
H 0.000000 0.000000 2.037299
