# Supplementary material for: Absorption Intensities of Organic Molecules from Electronic Structure Calculations versus Experiments: the Effect of Solvation, Method, Basis Set, and Transition Moment Gauge
Source: J Chem Theory Comput. 2024 Aug 14;20(16):7227–43. doi: 10.1021/acs.jctc.4c00642 (PMC11360136; doi:10.1021/acs.jctc.4c00642)
Supplement: Supplementary file 1 — ct4c00642_si_001.zip [file ct4c00642_si_001.zip › OS_Geometries/089.xyz]

15
molecule 089
  H     1.208667  -3.101423   0.000000	
  C     0.898265  -2.064314   0.000000	
  C    -0.446433  -1.730850   0.000000	
  H    -1.209375  -2.503636   0.000000	
  N    -0.898886  -0.464827   0.000000	
  C     0.000000   0.508599   0.000000	
  O    -0.409904   1.797336   0.000000	
  C     1.388788   0.288733   0.000000	
  H     2.066945   1.132176   0.000000	
  C     1.832788  -1.020309   0.000000	
  H     2.895967  -1.232790   0.000000	
  C    -1.821431   2.050204   0.000000	
  H    -1.916139   3.134495   0.000000	
  H    -2.293243   1.626955   0.888620	
  H    -2.293243   1.626955  -0.888620	
