# Supplementary material for: Absorption Intensities of Organic Molecules from Electronic Structure Calculations versus Experiments: the Effect of Solvation, Method, Basis Set, and Transition Moment Gauge
Source: J Chem Theory Comput. 2024 Aug 14;20(16):7227–43. doi: 10.1021/acs.jctc.4c00642 (PMC11360136; doi:10.1021/acs.jctc.4c00642)
Supplement: Supplementary file 1 — ct4c00642_si_001.zip [file ct4c00642_si_001.zip › OS_Geometries/090.xyz]

18
molecule 090
H -3.361735 0.201179 0.000000
C -2.335057 -0.135112 0.000000
C -1.280924 0.763609 0.000000
Cl -1.632821 2.496311 0.000000
N -0.000000 0.435366 0.000000
C 0.305111 -0.859542 0.000000
O 1.596038 -1.235913 0.000000
C -0.664665 -1.875347 0.000000
H -0.358586 -2.912707 0.000000
C -1.993986 -1.492524 0.000000
H -2.775699 -2.243385 0.000000
C 2.613905 -0.207320 0.000000
C 3.958527 -0.904784 0.000000
H 2.480368 0.422204 0.882978
H 2.480368 0.422204 -0.882978
H 4.075501 -1.531598 0.886885
H 4.756474 -0.157727 0.000000
H 4.075501 -1.531598 -0.886885
