# Supplementary material for: Absorption Intensities of Organic Molecules from Electronic Structure Calculations versus Experiments: the Effect of Solvation, Method, Basis Set, and Transition Moment Gauge
Source: J Chem Theory Comput. 2024 Aug 14;20(16):7227–43. doi: 10.1021/acs.jctc.4c00642 (PMC11360136; doi:10.1021/acs.jctc.4c00642)
Supplement: Supplementary file 1 — ct4c00642_si_001.zip [file ct4c00642_si_001.zip › OS_Geometries/084.xyz]

20
molecule 084
C -1.258909 0.068464 0.000000
C -1.268072 -1.352816 -0.000000
H -2.220931 -1.870611 -0.000000
C -0.092836 -2.061022 -0.000000
H -0.106968 -3.145852 -0.000000
C 1.156150 -1.383071 -0.000000
C 2.399157 -2.176426 -0.000000
C 1.192844 0.000594 -0.000000
C 0.000000 0.757026 0.000000
C 0.010021 2.179913 0.000000
C -2.455499 0.832147 0.000000
C -1.167161 2.887582 0.000000
C -2.410160 2.206712 0.000000
H 0.963921 2.696073 0.000000
H -1.151288 3.971277 0.000000
H -3.408308 0.314043 0.000000
H -3.331009 2.778730 0.000000
O 3.527864 -1.716713 -0.000000
H 2.247384 -3.273008 -0.000000
H 2.151077 0.508447 -0.000000
