# Supplementary material for: Absorption Intensities of Organic Molecules from Electronic Structure Calculations versus Experiments: the Effect of Solvation, Method, Basis Set, and Transition Moment Gauge
Source: J Chem Theory Comput. 2024 Aug 14;20(16):7227–43. doi: 10.1021/acs.jctc.4c00642 (PMC11360136; doi:10.1021/acs.jctc.4c00642)
Supplement: Supplementary file 1 — ct4c00642_si_001.zip [file ct4c00642_si_001.zip › OS_Geometries/053.xyz]

15
molecule 053
  C     2.086513  -1.479161   0.000000	
  C     0.782407  -1.939885   0.000000	
  C    -0.295219  -1.041877   0.000000	
  C    -0.000000   0.344160  -0.000000	
  C     1.328129   0.802132   0.000000	
  C     2.368691  -0.102709   0.000000	
  O    -1.532991  -1.553457  -0.000000	
  H     0.558962  -2.999471   0.000000	
  N    -1.057437   1.325850  -0.000000	
  H     1.508002   1.867961   0.000000	
  H     2.900311  -2.194839   0.000000	
  H     3.392748   0.247244   0.000000	
  O    -2.241156   0.924189  -0.000000	
  O    -0.777818   2.517504  -0.000000	
  H    -2.165363  -0.803685  -0.000000	
