# Supplementary material for: Absorption Intensities of Organic Molecules from Electronic Structure Calculations versus Experiments: the Effect of Solvation, Method, Basis Set, and Transition Moment Gauge
Source: J Chem Theory Comput. 2024 Aug 14;20(16):7227–43. doi: 10.1021/acs.jctc.4c00642 (PMC11360136; doi:10.1021/acs.jctc.4c00642)
Supplement: Supplementary file 1 — ct4c00642_si_001.zip [file ct4c00642_si_001.zip › OS_Geometries/047.xyz]

12
molecule 047
  C    -0.000000   1.209054   0.289543	
  C    -0.000000   1.200664  -1.101547	
  C     0.000000  -0.000000  -1.823122	
  C    -0.000000  -1.200664  -1.101547	
  C    -0.000000  -1.209054   0.289543	
  C     0.000000   0.000000   1.062885	
  H     0.000000  -0.000000  -2.907173	
  O     0.000000   0.000000   2.353796	
  H    -0.000000   2.153770   0.827172	
  H    -0.000000   2.147449  -1.636032	
  H    -0.000000  -2.147449  -1.636032	
  H    -0.000000  -2.153770   0.827172	
