# Supplementary material for: Absorption Intensities of Organic Molecules from Electronic Structure Calculations versus Experiments: the Effect of Solvation, Method, Basis Set, and Transition Moment Gauge
Source: J Chem Theory Comput. 2024 Aug 14;20(16):7227–43. doi: 10.1021/acs.jctc.4c00642 (PMC11360136; doi:10.1021/acs.jctc.4c00642)
Supplement: Supplementary file 1 — ct4c00642_si_001.zip [file ct4c00642_si_001.zip › OS_Geometries/046.xyz]

13
molecule 046
  C     1.216542   0.251771   0.000000	
  C     1.220168  -1.141032   0.000000	
  C     0.020821  -1.856655   0.000000	
  C    -1.188281  -1.161564   0.000000	
  C    -1.205689   0.233282   0.000000	
  C    -0.000000   0.938620   0.000000	
  H     0.029412  -2.940076   0.000000	
  O     0.049883   2.308548   0.000000	
  H     2.143037   0.814026   0.000000	
  H     2.167287  -1.668950   0.000000	
  H    -2.127856  -1.702668   0.000000	
  H    -2.148627   0.770457   0.000000	
  H    -0.843686   2.672293   0.000000	
