# Supplementary material for: Absorption Intensities of Organic Molecules from Electronic Structure Calculations versus Experiments: the Effect of Solvation, Method, Basis Set, and Transition Moment Gauge
Source: J Chem Theory Comput. 2024 Aug 14;20(16):7227–43. doi: 10.1021/acs.jctc.4c00642 (PMC11360136; doi:10.1021/acs.jctc.4c00642)
Supplement: Supplementary file 1 — ct4c00642_si_001.zip [file ct4c00642_si_001.zip › OS_Geometries/052.xyz]

12
molecule 052
  C    -0.000000   1.214610  -1.780438	
  C    -0.000000   1.213636  -0.386437	
  C     0.000000   0.000000   0.295519	
  C    -0.000000  -1.213636  -0.386437	
  C    -0.000000  -1.214610  -1.780438	
  C     0.000000  -0.000000  -2.447569	
  Br    0.000000   0.000000   2.214829	
  H    -0.000000   2.149891   0.155894	
  H    -0.000000  -2.149891   0.155894	
  H     0.000000  -2.141415  -2.340086	
  H     0.000000   2.141415  -2.340086	
  F     0.000000  -0.000000  -3.803979	
