# Supplementary material for: Absorption Intensities of Organic Molecules from Electronic Structure Calculations versus Experiments: the Effect of Solvation, Method, Basis Set, and Transition Moment Gauge
Source: J Chem Theory Comput. 2024 Aug 14;20(16):7227–43. doi: 10.1021/acs.jctc.4c00642 (PMC11360136; doi:10.1021/acs.jctc.4c00642)
Supplement: Supplementary file 1 — ct4c00642_si_001.zip [file ct4c00642_si_001.zip › OS_Geometries/085.xyz]

22
molecule 085
C -0.615873 0.371883 0.004676
C -1.821713 -0.393474 -0.014953
C -1.835514 -1.765032 -0.079524
H -2.778988 -2.292503 -0.105907
C -0.618591 -2.466489 -0.090319
C 0.576505 -1.791080 -0.042030
C 0.615869 -0.371896 0.004762
C 1.821711 0.393466 -0.014783
C -0.576512 1.791063 -0.042188
C 1.835510 1.765019 -0.079436
C 0.618586 2.466473 -0.090393
H 2.778985 2.292494 -0.105751
H -1.499031 2.350595 -0.042789
H 0.628696 3.548106 -0.131166
H 1.499020 -2.350617 -0.042509
H -0.628699 -3.548125 -0.131034
N 3.142114 -0.258079 0.046468
O 4.055057 0.245251 -0.599715
O 3.275087 -1.247319 0.761158
N -3.142113 0.258090 0.046116
O -3.275121 1.247422 0.760672
O -4.055006 -0.245306 -0.600088
