# Supplementary material for: Absorption Intensities of Organic Molecules from Electronic Structure Calculations versus Experiments: the Effect of Solvation, Method, Basis Set, and Transition Moment Gauge
Source: J Chem Theory Comput. 2024 Aug 14;20(16):7227–43. doi: 10.1021/acs.jctc.4c00642 (PMC11360136; doi:10.1021/acs.jctc.4c00642)
Supplement: Supplementary file 1 — ct4c00642_si_001.zip [file ct4c00642_si_001.zip › OS_Geometries/091.xyz]

24
molecule 091
H 1.407246 2.282777 -2.338120
C 0.820428 2.406427 -1.435540
C 0.076465 3.568646 -1.235724
N -0.642791 3.792807 -0.130828
C -0.642791 2.844165 0.807371
C 0.042371 1.621855 0.705051
C -0.009467 0.672712 1.830515
C 0.805454 1.423859 -0.453983
H 1.390440 0.520427 -0.575268
H 0.066394 4.354578 -1.985085
C 0.009467 -0.672712 1.830515
C -0.042371 -1.621855 0.705051
C -0.805454 -1.423859 -0.453983
C 0.642791 -2.844165 0.807371
C -0.820428 -2.406427 -1.435540
C -0.076465 -3.568646 -1.235724
N 0.642791 -3.792807 -0.130828
H -1.225196 3.057196 1.700638
H -0.056082 1.148046 2.807499
H 0.056082 -1.148046 2.807499
H -1.390440 -0.520427 -0.575268
H 1.225196 -3.057196 1.700638
H -1.407246 -2.282777 -2.338120
H -0.066394 -4.354578 -1.985085
