# Supplementary material for: Absorption Intensities of Organic Molecules from Electronic Structure Calculations versus Experiments: the Effect of Solvation, Method, Basis Set, and Transition Moment Gauge
Source: J Chem Theory Comput. 2024 Aug 14;20(16):7227–43. doi: 10.1021/acs.jctc.4c00642 (PMC11360136; doi:10.1021/acs.jctc.4c00642)
Supplement: Supplementary file 1 — ct4c00642_si_001.zip [file ct4c00642_si_001.zip › OS_Geometries/087.xyz]

9
molecule 087
  C     0.349441  -1.976971   0.000000	
  C     1.496140  -1.272745   0.000000	
  N     1.285967   0.096568  -0.000000	
  C     0.000000   0.526996  -0.000000	
  S    -1.031133  -0.899024   0.000000	
  H     0.227347  -3.047491   0.000000	
  H     2.506012  -1.652244   0.000000	
  S    -0.522188   2.123610  -0.000000	
  H     2.044510   0.766713  -0.000000	
