# Supplementary material for: Absorption Intensities of Organic Molecules from Electronic Structure Calculations versus Experiments: the Effect of Solvation, Method, Basis Set, and Transition Moment Gauge
Source: J Chem Theory Comput. 2024 Aug 14;20(16):7227–43. doi: 10.1021/acs.jctc.4c00642 (PMC11360136; doi:10.1021/acs.jctc.4c00642)
Supplement: Supplementary file 1 — ct4c00642_si_001.zip [file ct4c00642_si_001.zip › OS_Geometries/093.xyz]

19
molecule 093
C -0.000000 0.478265 0.000000
C -1.411186 0.701695 0.000000
C 0.464903 -0.860745 0.000000
C -2.290518 -0.378938 0.000000
C -1.778785 -1.663040 0.000000
N -0.460745 -1.879706 0.000000
O -1.816067 1.967577 0.000000
C 1.842358 -1.141883 0.000000
H -3.361892 -0.232733 0.000000
C 0.947080 1.529069 0.000000
C 2.739384 -0.096307 0.000000
C 2.293047 1.242816 0.000000
H 2.180650 -2.170767 0.000000
H 0.595977 2.551915 0.000000
H 3.801806 -0.306640 0.000000
H 3.017482 2.047464 0.000000
H -2.413414 -2.537737 0.000000
H -0.122971 -2.835826 0.000000
H -2.781584 2.036063 0.000000
