# Supplementary material for: Absorption Intensities of Organic Molecules from Electronic Structure Calculations versus Experiments: the Effect of Solvation, Method, Basis Set, and Transition Moment Gauge
Source: J Chem Theory Comput. 2024 Aug 14;20(16):7227–43. doi: 10.1021/acs.jctc.4c00642 (PMC11360136; doi:10.1021/acs.jctc.4c00642)
Supplement: Supplementary file 1 — ct4c00642_si_001.zip [file ct4c00642_si_001.zip › OS_Geometries/078.xyz]

26
molecule 078
C -0.078514 0.726472 0.099832
C -0.428484 -0.598668 -0.248120
H 0.338557 -1.320917 -0.486435
C -1.754696 -0.977718 -0.316499
H -2.018606 -1.988938 -0.593154
C -2.763737 -0.048705 -0.041657
C -2.441263 1.274383 0.289301
H -3.228921 1.985928 0.493543
C -1.119143 1.653471 0.358265
C 2.420873 0.434351 0.083376
C 3.498506 0.996892 -0.613875
C 4.718700 0.329805 -0.675532
C 4.877122 -0.910184 -0.055901
C 3.806667 -1.466970 0.643673
C 2.586992 -0.798688 0.726627
H 3.373824 1.954021 -1.108311
H 5.543475 0.777620 -1.217964
H 5.824759 -1.432624 -0.111733
H 3.922514 -2.420992 1.145236
H 1.779613 -1.222916 1.309339
N 1.217247 1.171214 0.169334
N -4.145294 -0.452562 -0.108310
H 1.330491 2.174709 0.204375
O -5.021812 0.392030 0.112527
O -4.408226 -1.629332 -0.384657
H -0.867199 2.675301 0.618029
