# Supplementary material for: Absorption Intensities of Organic Molecules from Electronic Structure Calculations versus Experiments: the Effect of Solvation, Method, Basis Set, and Transition Moment Gauge
Source: J Chem Theory Comput. 2024 Aug 14;20(16):7227–43. doi: 10.1021/acs.jctc.4c00642 (PMC11360136; doi:10.1021/acs.jctc.4c00642)
Supplement: Supplementary file 1 — ct4c00642_si_001.zip [file ct4c00642_si_001.zip › OS_Geometries/044.xyz]

29
molecule 044
C 1.530756 0.701563 -0.045326
C 1.530888 -0.698221 -0.079261
C 0.328367 -1.390544 -0.077091
C -0.894861 -0.702484 -0.036308
C -0.894856 0.703063 0.001332
C 0.328169 1.392619 -0.007062
C -2.190449 1.492750 0.090396
C -2.192138 -1.494190 -0.062058
C -3.412299 -0.683887 0.388278
C -3.428761 0.681306 -0.304690
C 2.948250 1.233097 -0.079805
C 2.948531 -1.227337 -0.136450
H 0.321912 -2.477453 -0.100645
H 0.321406 2.479389 0.022459
H -2.111111 2.392446 -0.528481
H -2.314233 1.847637 1.122646
H -2.082551 -2.392152 0.554648
H -2.363257 -1.851980 -1.086531
H -3.379494 -0.536840 1.475014
H -4.328841 -1.241500 0.172370
H -4.335248 1.237811 -0.047448
H -3.444886 0.534549 -1.391850
C 3.795862 -0.006473 0.302825
H 3.108509 2.079226 0.593685
H 3.198249 1.578760 -1.091321
H 3.199545 -1.526938 -1.162287
H 3.108043 -2.103183 0.498140
H 4.790429 0.004063 -0.148004
H 3.926768 -0.031409 1.388928
