# Supplementary material for: Absorption Intensities of Organic Molecules from Electronic Structure Calculations versus Experiments: the Effect of Solvation, Method, Basis Set, and Transition Moment Gauge
Source: J Chem Theory Comput. 2024 Aug 14;20(16):7227–43. doi: 10.1021/acs.jctc.4c00642 (PMC11360136; doi:10.1021/acs.jctc.4c00642)
Supplement: Supplementary file 1 — ct4c00642_si_001.zip [file ct4c00642_si_001.zip › OS_Geometries/050.xyz]

15
molecule 050
  C    -0.000000   0.522381   0.000000	
  C    -1.376711   0.723267   0.000000	
  C    -2.227807  -0.379075   0.000000	
  C    -1.692230  -1.664735   0.000000	
  C    -0.310710  -1.840680   0.000000	
  C     0.574445  -0.755021   0.000000	
  H    -3.300952  -0.227980   0.000000	
  Cl    1.045037   1.947751   0.000000	
  H    -1.772663   1.730843   0.000000	
  H    -2.346279  -2.528940   0.000000	
  H     0.101878  -2.843969   0.000000	
  C     2.064665  -0.969187   0.000000	
  H     2.299316  -2.034503   0.000000	
  H     2.531575  -0.514458   0.878273	
  H     2.531575  -0.514458  -0.878273	
