# Supplementary material for: Absorption Intensities of Organic Molecules from Electronic Structure Calculations versus Experiments: the Effect of Solvation, Method, Basis Set, and Transition Moment Gauge
Source: J Chem Theory Comput. 2024 Aug 14;20(16):7227–43. doi: 10.1021/acs.jctc.4c00642 (PMC11360136; doi:10.1021/acs.jctc.4c00642)
Supplement: Supplementary file 1 — ct4c00642_si_001.zip [file ct4c00642_si_001.zip › OS_Geometries/051.xyz]

15
molecule 051
  C     1.194938  -1.089013   0.000000	
  C     1.209539   0.302804   0.000000	
  C    -0.000000   0.991471   0.000000	
  C    -1.210597   0.310646   0.000000	
  C    -1.202697  -1.084356   0.000000	
  C    -0.007150  -1.808100   0.000000	
  Cl    0.006459   2.755148   0.000000	
  H     2.146007   0.846109   0.000000	
  H    -2.144960   0.857507   0.000000	
  H    -2.149607  -1.613689   0.000000	
  C    -0.002457  -3.317342   0.000000	
  H    -1.017729  -3.718054   0.000000	
  H     0.513681  -3.711440   0.880683	
  H     0.513681  -3.711440  -0.880683	
  H     2.139667  -1.623166   0.000000	
