# Supplementary material for: Absorption Intensities of Organic Molecules from Electronic Structure Calculations versus Experiments: the Effect of Solvation, Method, Basis Set, and Transition Moment Gauge
Source: J Chem Theory Comput. 2024 Aug 14;20(16):7227–43. doi: 10.1021/acs.jctc.4c00642 (PMC11360136; doi:10.1021/acs.jctc.4c00642)
Supplement: Supplementary file 1 — ct4c00642_si_001.zip [file ct4c00642_si_001.zip › OS_Geometries/045.xyz]

32
molecule 045
C 1.226969 0.003259 0.702472
C 1.226969 -0.003259 -0.702472
C 0.000000 0.000000 -1.370016
C -1.226969 0.003259 -0.702472
C -1.226969 -0.003259 0.702472
C -0.000000 0.000000 1.370016
C -2.520959 -0.047514 1.496950
C -2.520959 0.047514 -1.496950
C -3.749912 -0.359456 -0.676252
C -3.749912 0.359456 0.676252
C 2.520959 0.047514 1.496950
H 0.000000 0.000000 -2.458014
H -0.000000 0.000000 2.458014
H -2.427405 0.586376 2.384668
H -2.667982 -1.069936 1.870828
H -2.427405 -0.586376 -2.384668
H -2.667982 1.069936 -1.870828
H -3.741513 -1.443712 -0.508748
H -4.662355 -0.133556 -1.236593
H -4.662355 0.133556 1.236593
H -3.741513 1.443712 0.508748
H 2.427405 -0.586376 2.384668
H 2.667982 1.069936 1.870828
C 3.749912 -0.359456 0.676252
C 3.749912 0.359456 -0.676252
H 3.741513 -1.443712 0.508748
H 4.662355 -0.133556 1.236593
H 4.662355 0.133556 -1.236593
H 3.741513 1.443712 -0.508748
C 2.520959 -0.047514 -1.496950
H 2.667982 -1.069936 -1.870828
H 2.427405 0.586376 -2.384668
