# Supplementary material for: Absorption Intensities of Organic Molecules from Electronic Structure Calculations versus Experiments: the Effect of Solvation, Method, Basis Set, and Transition Moment Gauge
Source: J Chem Theory Comput. 2024 Aug 14;20(16):7227–43. doi: 10.1021/acs.jctc.4c00642 (PMC11360136; doi:10.1021/acs.jctc.4c00642)
Supplement: Supplementary file 1 — ct4c00642_si_001.zip [file ct4c00642_si_001.zip › OS_Geometries/079.xyz]

24
molecule 079
C -0.253020 2.483104 0.632511
C -0.000000 3.655899 -0.068011
C 0.762040 3.624302 -1.238516
C 1.256678 2.409167 -1.711136
C 0.980237 1.228387 -1.027613
C 0.228908 1.248192 0.162324
C 0.000000 -0.000000 0.923375
S 0.000000 -0.000000 2.585714
H -0.396247 4.596383 0.296934
H 0.966242 4.541516 -1.778879
H 1.856315 2.379065 -2.613411
H 1.374001 0.290937 -1.399653
H -0.840192 2.506489 1.541820
C -0.228908 -1.248192 0.162324
C 0.253020 -2.483104 0.632511
H 0.840192 -2.506489 1.541820
C -0.000000 -3.655899 -0.068011
H 0.396247 -4.596383 0.296934
C -0.762040 -3.624302 -1.238516
H -0.966242 -4.541516 -1.778879
C -1.256678 -2.409167 -1.711136
H -1.856315 -2.379065 -2.613411
C -0.980237 -1.228387 -1.027613
H -1.374001 -0.290937 -1.399653
