# Supplementary material for: Absorption Intensities of Organic Molecules from Electronic Structure Calculations versus Experiments: the Effect of Solvation, Method, Basis Set, and Transition Moment Gauge
Source: J Chem Theory Comput. 2024 Aug 14;20(16):7227–43. doi: 10.1021/acs.jctc.4c00642 (PMC11360136; doi:10.1021/acs.jctc.4c00642)
Supplement: Supplementary file 1 — ct4c00642_si_001.zip [file ct4c00642_si_001.zip › OS_Geometries/092.xyz]

17
molecule 092
  C    -2.841855   0.497620  -0.000000	
  C    -2.181675   1.745540  -0.000000	
  C    -0.802903   1.818012  -0.000000	
  C     0.000000   0.642829  -0.000000	
  C    -0.680467  -0.617655  -0.000000	
  C    -2.091494  -0.663249  -0.000000	
  N     1.356123   0.764663   0.000000	
  C     2.135548  -0.345550   0.000000	
  C     1.494908  -1.661150   0.000000	
  C     0.141745  -1.785865   0.000000	
  H    -3.924932   0.453915  -0.000000	
  H    -2.766261   2.659869  -0.000000	
  H    -0.299225   2.778920  -0.000000	
  H    -2.581754  -1.632704  -0.000000	
  O     3.402913  -0.262205   0.000000	
  H     2.141330  -2.532331   0.000000	
  H    -0.328163  -2.765859   0.000000	
