# Supplementary material for: Absorption Intensities of Organic Molecules from Electronic Structure Calculations versus Experiments: the Effect of Solvation, Method, Basis Set, and Transition Moment Gauge
Source: J Chem Theory Comput. 2024 Aug 14;20(16):7227–43. doi: 10.1021/acs.jctc.4c00642 (PMC11360136; doi:10.1021/acs.jctc.4c00642)
Supplement: Supplementary file 1 — ct4c00642_si_001.zip [file ct4c00642_si_001.zip › OS_Geometries/086.xyz]

8
molecule 086
  C     1.223541  -0.035806  -0.000000	
  C     0.641375  -1.268216   0.000000	
  N    -0.735305  -1.281696   0.000000	
  C    -1.205830  -0.071038   0.000000	
  S     0.000000   1.189783  -0.000000	
  H     2.271966   0.216745  -0.000000	
  H     1.179532  -2.206181   0.000000	
  H    -2.258877   0.175139   0.000000	
