# Supplementary material for: Absorption Intensities of Organic Molecules from Electronic Structure Calculations versus Experiments: the Effect of Solvation, Method, Basis Set, and Transition Moment Gauge
Source: J Chem Theory Comput. 2024 Aug 14;20(16):7227–43. doi: 10.1021/acs.jctc.4c00642 (PMC11360136; doi:10.1021/acs.jctc.4c00642)
Supplement: Supplementary file 1 — ct4c00642_si_001.zip [file ct4c00642_si_001.zip › OS_Geometries/082.xyz]

18
molecule 082
C -0.000000 0.677923 -0.000000
C -0.763825 1.885269 -0.000000
H -0.235494 2.834260 -0.000000
C -2.140856 1.864532 0.000000
H -2.693171 2.798931 0.000000
C -2.846891 0.636384 0.000000
H -3.931113 0.632613 0.000000
C -2.140816 -0.549921 0.000000
H -2.669693 -1.499138 0.000000
C -0.725612 -0.564201 0.000000
C 0.033053 -1.770292 0.000000
C 1.411500 0.670093 -0.000000
C 1.402283 -1.754805 -0.000000
C 2.176041 -0.522043 -0.000000
H -0.499215 -2.718415 0.000000
H 1.959298 -2.687844 -0.000000
O 3.462256 -0.552160 -0.000000
H 1.942070 1.619232 -0.000000
