# Supplementary material for: Absorption Intensities of Organic Molecules from Electronic Structure Calculations versus Experiments: the Effect of Solvation, Method, Basis Set, and Transition Moment Gauge
Source: J Chem Theory Comput. 2024 Aug 14;20(16):7227–43. doi: 10.1021/acs.jctc.4c00642 (PMC11360136; doi:10.1021/acs.jctc.4c00642)
Supplement: Supplementary file 1 — ct4c00642_si_001.zip [file ct4c00642_si_001.zip › OS_Geometries/096.xyz]

19
molecule 096
C -0.000000 0.464823 -0.000000
C 1.011385 1.444455 -0.000000
C 0.370488 -0.911392 -0.000000
C 2.345725 1.081782 -0.000000
C 2.675776 -0.269623 -0.000000
N 1.715656 -1.195966 -0.000000
C -0.588742 -1.934625 0.000000
H 3.134363 1.820112 -0.000000
C -1.392902 0.784198 0.000000
C -1.920392 -1.575032 0.000000
C -2.330462 -0.227979 0.000000
H -0.286334 -2.973957 0.000000
O -1.697426 2.100347 0.000000
H -2.678943 -2.348196 0.000000
H -3.387398 0.011492 0.000000
H 3.694517 -0.630948 -0.000000
H 0.730472 2.489652 -0.000000
H -2.654043 2.234335 0.000000
H 1.991928 -2.173151 -0.000000
