# Supplementary material for: Absorption Intensities of Organic Molecules from Electronic Structure Calculations versus Experiments: the Effect of Solvation, Method, Basis Set, and Transition Moment Gauge
Source: J Chem Theory Comput. 2024 Aug 14;20(16):7227–43. doi: 10.1021/acs.jctc.4c00642 (PMC11360136; doi:10.1021/acs.jctc.4c00642)
Supplement: Supplementary file 1 — ct4c00642_si_001.zip [file ct4c00642_si_001.zip › OS_Geometries/041.xyz]

18
molecule 041
C -0.000000 0.705417 -0.477973
C -0.000000 1.382381 0.745272
C -0.000000 0.695759 1.958745
C -0.000000 -0.695759 1.958745
C -0.000000 -1.382381 0.745272
C -0.000000 -0.705417 -0.477973
C -0.000000 -1.479755 -1.773448
C 0.000000 1.479755 -1.773448
H -0.000000 2.467879 0.745546
H 0.000000 1.245456 2.893431
H -0.000000 -1.245456 2.893431
H 0.000000 -2.467879 0.745546
H 0.878739 -1.245561 -2.383654
H -0.878740 -1.245562 -2.383654
H 0.000001 -2.555188 -1.587238
H -0.000001 2.555188 -1.587238
H -0.878739 1.245561 -2.383654
H 0.878740 1.245562 -2.383654
