# Supplementary material for: Absorption Intensities of Organic Molecules from Electronic Structure Calculations versus Experiments: the Effect of Solvation, Method, Basis Set, and Transition Moment Gauge
Source: J Chem Theory Comput. 2024 Aug 14;20(16):7227–43. doi: 10.1021/acs.jctc.4c00642 (PMC11360136; doi:10.1021/acs.jctc.4c00642)
Supplement: Supplementary file 1 — ct4c00642_si_001.zip [file ct4c00642_si_001.zip › OS_Geometries/055.xyz]

15
molecule 055
  C     0.017331  -2.074883   0.000000	
  C    -1.203604  -1.385493   0.000000	
  C    -1.212958  -0.000542   0.000000	
  C    -0.000000   0.690056   0.000000	
  C     1.222741   0.012752   0.000000	
  C     1.229836  -1.370174   0.000000	
  N    -0.009393   2.145316   0.000000	
  H     2.148755   0.570018   0.000000	
  O     0.090093  -3.425653   0.000000	
  H     2.162152  -1.920270   0.000000	
  O    -1.096248   2.725538   0.000000	
  O     1.070142   2.738961   0.000000	
  H    -2.146308   0.544329   0.000000	
  H    -2.138249  -1.934239   0.000000	
  H    -0.792575  -3.818115   0.000000	
