# Supplementary material for: Absorption Intensities of Organic Molecules from Electronic Structure Calculations versus Experiments: the Effect of Solvation, Method, Basis Set, and Transition Moment Gauge
Source: J Chem Theory Comput. 2024 Aug 14;20(16):7227–43. doi: 10.1021/acs.jctc.4c00642 (PMC11360136; doi:10.1021/acs.jctc.4c00642)
Supplement: Supplementary file 1 — ct4c00642_si_001.zip [file ct4c00642_si_001.zip › OS_Geometries/069.xyz]

18
molecule 069
C 1.397752 0.368474 0.000000
C 0.000000 0.538981 0.000000
C -0.515742 1.847457 0.000000
C 0.332903 2.950710 0.000000
C 1.714729 2.764914 0.000000
C 2.243145 1.470268 0.000000
H 1.824834 -0.627065 0.000000
H -1.590533 1.993553 0.000000
H -0.082470 3.951679 0.000000
C -0.936417 -0.579990 0.000000
C -0.653579 -1.900930 0.000000
H 2.378820 3.621578 0.000000
H 3.317067 1.323957 0.000000
H -1.988107 -0.297943 0.000000
C -1.731156 -2.876902 0.000000
O -1.571959 -4.090544 0.000000
H 0.359900 -2.287893 0.000000
H -2.753650 -2.451414 0.000000
