# Supplementary material for: Absorption Intensities of Organic Molecules from Electronic Structure Calculations versus Experiments: the Effect of Solvation, Method, Basis Set, and Transition Moment Gauge
Source: J Chem Theory Comput. 2024 Aug 14;20(16):7227–43. doi: 10.1021/acs.jctc.4c00642 (PMC11360136; doi:10.1021/acs.jctc.4c00642)
Supplement: Supplementary file 1 — ct4c00642_si_001.zip [file ct4c00642_si_001.zip › OS_Geometries/068.xyz]

19
molecule 068
C -0.738392 -0.937352 -0.000003
C -1.966200 -0.314839 -0.000000
C -1.974189 1.102077 0.000000
C -0.814385 1.837403 -0.000001
C 0.465724 1.220381 -0.000002
C 0.468802 -0.203158 -0.000005
N 1.690679 -0.952769 -0.000005
H -0.667194 -2.016041 -0.000005
N 1.570106 2.000003 0.000003
C -3.258955 -1.091193 0.000003
O 2.778482 -0.343509 -0.000006
O 1.642648 -2.188370 0.000013
H -2.924132 1.626813 0.000001
H -0.856770 2.920622 -0.000003
H 1.473283 3.002466 0.000008
H 2.485747 1.580454 -0.000008
H -3.863073 -0.851636 -0.880515
H -3.863065 -0.851640 0.880527
H -3.073766 -2.166567 0.000001
