# Supplementary material for: Absorption Intensities of Organic Molecules from Electronic Structure Calculations versus Experiments: the Effect of Solvation, Method, Basis Set, and Transition Moment Gauge
Source: J Chem Theory Comput. 2024 Aug 14;20(16):7227–43. doi: 10.1021/acs.jctc.4c00642 (PMC11360136; doi:10.1021/acs.jctc.4c00642)
Supplement: Supplementary file 1 — ct4c00642_si_001.zip [file ct4c00642_si_001.zip › OS_Geometries/054.xyz]

15
molecule 054
  C     1.282094  -1.844373  -0.000000	
  C    -0.116377  -1.794399  -0.000000	
  C    -0.771544  -0.563984  -0.000000	
  C     0.000000   0.592564   0.000000	
  C     1.392520   0.575445   0.000000	
  C     2.023266  -0.664535  -0.000000	
  O    -0.896245  -2.910541  -0.000000	
  N    -0.694374   1.892428   0.000000	
  H     1.953543   1.498031   0.000000	
  H     1.788334  -2.803461  -0.000000	
  H     3.104917  -0.715713  -0.000000	
  O    -1.922135   1.896131   0.000000	
  O    -0.012325   2.913259   0.000000	
  H    -1.850823  -0.515048  -0.000000	
  H    -0.349476  -3.705912  -0.000000	
