# Supplementary material for: Absorption Intensities of Organic Molecules from Electronic Structure Calculations versus Experiments: the Effect of Solvation, Method, Basis Set, and Transition Moment Gauge
Source: J Chem Theory Comput. 2024 Aug 14;20(16):7227–43. doi: 10.1021/acs.jctc.4c00642 (PMC11360136; doi:10.1021/acs.jctc.4c00642)
Supplement: Supplementary file 1 — ct4c00642_si_001.zip [file ct4c00642_si_001.zip › OS_Geometries/040.xyz]

30
molecule 040
C -0.387199 2.966178 0.000000
C 0.949679 3.444871 0.000000
C 1.192914 4.821756 0.000000
C 0.132312 5.718997 0.000000
C -1.192914 5.264908 0.000000
C -1.440735 3.901920 0.000000
C -0.697097 1.552297 0.000000
H 2.219676 5.167900 0.000000
H -2.014045 5.970905 0.000000
H -2.460963 3.533118 0.000000
N 0.230848 0.650863 0.000000
H -1.747256 1.254876 0.000000
O 2.007497 2.606791 0.000000
H 0.338424 6.783385 0.000000
H 1.663014 1.678215 0.000000
N -0.230848 -0.650863 0.000000
C 0.697097 -1.552297 0.000000
C 0.387199 -2.966178 0.000000
C -0.949679 -3.444871 0.000000
C -1.192914 -4.821756 0.000000
C -0.132312 -5.718997 0.000000
C 1.192914 -5.264908 0.000000
C 1.440735 -3.901920 0.000000
O -2.007497 -2.606791 0.000000
H 1.747256 -1.254876 0.000000
H -2.219676 -5.167900 0.000000
H -0.338424 -6.783385 0.000000
H 2.014045 -5.970905 0.000000
H 2.460963 -3.533118 0.000000
H -1.663014 -1.678215 0.000000
