# Supplementary material for: Absorption Intensities of Organic Molecules from Electronic Structure Calculations versus Experiments: the Effect of Solvation, Method, Basis Set, and Transition Moment Gauge
Source: J Chem Theory Comput. 2024 Aug 14;20(16):7227–43. doi: 10.1021/acs.jctc.4c00642 (PMC11360136; doi:10.1021/acs.jctc.4c00642)
Supplement: Supplementary file 1 — ct4c00642_si_001.zip [file ct4c00642_si_001.zip › OS_Geometries/097.xyz]

17
molecule 097
  C    -0.000000   0.473662   0.000000	
  C     1.010502   1.450186   0.000000	
  C     0.404073  -0.904379   0.000000	
  C     2.339756   1.076301   0.000000	
  C     2.639907  -0.300762   0.000000	
  N     1.730560  -1.259177   0.000000	
  C    -0.578148  -1.922247   0.000000	
  H     3.139407   1.807511   0.000000	
  C    -1.420094   0.859879   0.000000	
  C    -1.916888  -1.558664   0.000000	
  C    -2.338717  -0.222564   0.000000	
  H    -0.267270  -2.960030   0.000000	
  O    -1.769065   2.089645   0.000000	
  H    -2.672984  -2.339687   0.000000	
  H    -3.399300   0.010391   0.000000	
  H     3.679313  -0.623370   0.000000	
  H     0.717086   2.493797   0.000000	
