# Supplementary material for: Absorption Intensities of Organic Molecules from Electronic Structure Calculations versus Experiments: the Effect of Solvation, Method, Basis Set, and Transition Moment Gauge
Source: J Chem Theory Comput. 2024 Aug 14;20(16):7227–43. doi: 10.1021/acs.jctc.4c00642 (PMC11360136; doi:10.1021/acs.jctc.4c00642)
Supplement: Supplementary file 1 — ct4c00642_si_001.zip [file ct4c00642_si_001.zip › OS_Geometries/083.xyz]

21
molecule 083
C -1.354552 0.790390 -0.018189
C -1.006063 2.164993 -0.085225
H -1.801045 2.902515 -0.107617
C 0.308458 2.559522 -0.120970
H 0.568353 3.609446 -0.178665
C 1.333205 1.591354 -0.088290
H 2.363448 1.924875 -0.142919
C 1.041677 0.239576 -0.038068
C 2.172183 -0.738047 -0.086211
C -0.322567 -0.205138 -0.003944
C -0.707783 -1.570791 0.080003
C -2.714861 0.385231 0.037309
C -2.035800 -1.927153 0.135241
C -3.051585 -0.944473 0.110485
H 0.053625 -2.337584 0.093116
H -2.306524 -2.974932 0.199352
H -3.484313 1.149486 0.024788
O 2.179834 -1.756407 -0.739336
O 3.272291 -0.424213 0.641529
H -4.092463 -1.243620 0.153059
H 3.108029 0.342005 1.208500
