# Supplementary material for: Absorption Intensities of Organic Molecules from Electronic Structure Calculations versus Experiments: the Effect of Solvation, Method, Basis Set, and Transition Moment Gauge
Source: J Chem Theory Comput. 2024 Aug 14;20(16):7227–43. doi: 10.1021/acs.jctc.4c00642 (PMC11360136; doi:10.1021/acs.jctc.4c00642)
Supplement: Supplementary file 1 — ct4c00642_si_001.zip [file ct4c00642_si_001.zip › OS_Geometries/095.xyz]

18
molecule 095
C 0.000000 0.449936 0.000000
C 0.940144 1.507223 0.000000
C 0.494260 -0.892220 0.000000
C 2.281199 1.209591 0.000000
C 2.675616 -0.148097 0.000000
N 1.834107 -1.162575 0.000000
C -0.421258 -1.975509 0.000000
H 3.032937 1.989114 0.000000
C -1.409925 0.662994 0.000000
C -1.773414 -1.727197 0.000000
C -2.277760 -0.406830 0.000000
H -0.028792 -2.984860 0.000000
O -1.825965 1.963162 0.000000
H -2.476331 -2.552361 0.000000
H -3.348914 -0.236029 0.000000
H 3.733731 -0.397456 0.000000
H 0.593403 2.532854 0.000000
H -2.790226 2.002127 0.000000
