# Supplementary material for: Absorption Intensities of Organic Molecules from Electronic Structure Calculations versus Experiments: the Effect of Solvation, Method, Basis Set, and Transition Moment Gauge
Source: J Chem Theory Comput. 2024 Aug 14;20(16):7227–43. doi: 10.1021/acs.jctc.4c00642 (PMC11360136; doi:10.1021/acs.jctc.4c00642)
Supplement: Supplementary file 1 — ct4c00642_si_001.zip [file ct4c00642_si_001.zip › OS_Geometries/081.xyz]

18
molecule 081
C -0.000000 0.465311 0.000000
C 1.030372 1.433227 0.000000
H 0.739319 2.477337 0.000000
C 2.363831 1.074346 0.000000
H 3.137557 1.834729 0.000000
C 2.719065 -0.294279 0.000000
H 3.765806 -0.580689 0.000000
C 1.739924 -1.263385 0.000000
H 2.015852 -2.313987 0.000000
C 0.356614 -0.924225 0.000000
C -0.660630 -1.915959 0.000000
C -1.409666 0.887651 0.000000
C -1.986264 -1.517522 0.000000
C -2.360973 -0.164575 0.000000
O -1.730255 2.129378 0.000000
H -0.388884 -2.966098 0.000000
H -2.767634 -2.273660 0.000000
H -3.413611 0.103810 0.000000
