# Supplementary material for: Absorption Intensities of Organic Molecules from Electronic Structure Calculations versus Experiments: the Effect of Solvation, Method, Basis Set, and Transition Moment Gauge
Source: J Chem Theory Comput. 2024 Aug 14;20(16):7227–43. doi: 10.1021/acs.jctc.4c00642 (PMC11360136; doi:10.1021/acs.jctc.4c00642)
Supplement: Supplementary file 1 — ct4c00642_si_001.zip [file ct4c00642_si_001.zip › OS_Geometries/056.xyz]

14
molecule 056
  C     0.000000   0.000000   2.195058	
  C     0.000000   1.225710   1.420963	
  C     0.000000   1.223052   0.050946	
  C     0.000000  -0.000000  -0.660577	
  C    -0.000000  -1.223052   0.050946	
  C    -0.000000  -1.225710   1.420963	
  N     0.000000  -0.000000  -2.068522	
  H     0.000000  -2.152144  -0.503763	
  O     0.000000   0.000000   3.458219	
  H     0.000000  -2.163493   1.966168	
  O     0.000000   1.089522  -2.686295	
  O    -0.000000  -1.089522  -2.686295	
  H     0.000000   2.152144  -0.503763	
  H     0.000000   2.163493   1.966168	
