# Supplementary material for: Absorption Intensities of Organic Molecules from Electronic Structure Calculations versus Experiments: the Effect of Solvation, Method, Basis Set, and Transition Moment Gauge
Source: J Chem Theory Comput. 2024 Aug 14;20(16):7227–43. doi: 10.1021/acs.jctc.4c00642 (PMC11360136; doi:10.1021/acs.jctc.4c00642)
Supplement: Supplementary file 1 — ct4c00642_si_001.zip [file ct4c00642_si_001.zip › OS_Geometries/042.xyz]

18
molecule 042
 C          -0.000008   -0.947484   -0.000015
 C           1.223913   -0.270154   -0.012969
 C           1.208758    1.128688   -0.017109
 C           0.000011    1.821551    0.000005
 C          -1.208750    1.128705    0.017104
 C          -1.223924   -0.270132    0.012944
 H           2.145614    1.676485   -0.031246
 H           0.000026    2.906330    0.000010
 H          -2.145606    1.676501    0.031246
 H          -0.000010   -2.034269   -0.000045
 C          -2.528048   -1.031907   -0.008689
 H          -2.854171   -1.221179   -1.037420
 H          -2.432870   -2.000961    0.486859
 H          -3.324182   -0.472453    0.488055
 C           2.528043   -1.031915    0.008710
 H           2.432491   -2.001628   -0.485465
 H           3.323834   -0.473134   -0.489345
 H           2.854911   -1.219802    1.037460
