# Supplementary material for: Absorption Intensities of Organic Molecules from Electronic Structure Calculations versus Experiments: the Effect of Solvation, Method, Basis Set, and Transition Moment Gauge
Source: J Chem Theory Comput. 2024 Aug 14;20(16):7227–43. doi: 10.1021/acs.jctc.4c00642 (PMC11360136; doi:10.1021/acs.jctc.4c00642)
Supplement: Supplementary file 1 — ct4c00642_si_001.zip [file ct4c00642_si_001.zip › OS_Geometries/043.xyz]

18
molecule 043
C 0.006877 0.696000 -1.195270
C -0.006877 -0.696000 -1.195270
C -0.011865 -1.421448 0.002424
C -0.006830 -0.697542 1.197431
C 0.006830 0.697542 1.197431
C 0.011865 1.421448 0.002424
C -0.006830 2.931618 -0.002325
C 0.006830 -2.931618 -0.002325
H -0.011473 -1.228996 2.144179
H 0.011473 1.228996 2.144179
H -1.022073 3.313890 -0.157529
H 0.617233 3.334900 -0.803843
H 0.354497 3.336587 0.945374
H 0.011662 1.228326 -2.141739
H -0.011662 -1.228326 -2.141739
H -0.354497 -3.336587 0.945374
H 1.022073 -3.313890 -0.157529
H -0.617233 -3.334900 -0.803843
