# Supplementary material for: Absorption Intensities of Organic Molecules from Electronic Structure Calculations versus Experiments: the Effect of Solvation, Method, Basis Set, and Transition Moment Gauge
Source: J Chem Theory Comput. 2024 Aug 14;20(16):7227–43. doi: 10.1021/acs.jctc.4c00642 (PMC11360136; doi:10.1021/acs.jctc.4c00642)
Supplement: Supplementary file 1 — ct4c00642_si_001.zip [file ct4c00642_si_001.zip › OS_Geometries/057.xyz]

18
molecule 057
C 1.985515 0.869921 0.000012
C 2.594440 -0.375038 0.000009
C 1.828381 -1.549415 0.000008
C 0.447571 -1.458112 -0.000002
C -0.207038 -0.208883 -0.000015
C 0.588325 0.968954 0.000012
C -1.675373 -0.103452 -0.000084
O -2.226250 1.008388 -0.000144
C -2.527522 -1.347756 0.000052
O 0.043204 2.200032 0.000090
H 2.569486 1.782476 0.000033
H 3.676906 -0.436991 0.000017
H 2.311904 -2.518295 0.000008
H -0.142039 -2.365916 -0.000019
H -2.321342 -1.960629 -0.881300
H -3.576763 -1.057807 0.000006
H -2.321368 -1.960427 0.881553
H -0.938208 2.072907 0.000179
