# Supplementary material for: Absorption Intensities of Organic Molecules from Electronic Structure Calculations versus Experiments: the Effect of Solvation, Method, Basis Set, and Transition Moment Gauge
Source: J Chem Theory Comput. 2024 Aug 14;20(16):7227–43. doi: 10.1021/acs.jctc.4c00642 (PMC11360136; doi:10.1021/acs.jctc.4c00642)
Supplement: Supplementary file 1 — ct4c00642_si_001.zip [file ct4c00642_si_001.zip › OS_Geometries/080.xyz]

19
molecule 080
C 0.020973 0.446542 0.000001
C 1.058014 1.417821 0.000025
H 0.828110 2.478321 0.000062
C 2.381812 1.043200 0.000020
H 3.156946 1.800569 0.000050
C 2.735830 -0.325892 -0.000013
H 3.781899 -0.610089 -0.000029
C 1.756970 -1.290701 -0.000022
H 2.024332 -2.342070 -0.000046
C 0.378910 -0.942931 -0.000007
C -0.637175 -1.933948 0.000004
C -1.368894 0.781596 -0.000006
C -1.961675 -1.564703 0.000018
C -2.332316 -0.203628 0.000015
O -1.806357 2.078691 -0.000038
H -0.352420 -2.979985 -0.000007
H -2.738843 -2.320500 0.000048
H -3.376945 0.084172 0.000004
H -1.066914 2.695919 0.000013
