# Supplementary material for: Absorption Intensities of Organic Molecules from Electronic Structure Calculations versus Experiments: the Effect of Solvation, Method, Basis Set, and Transition Moment Gauge
Source: J Chem Theory Comput. 2024 Aug 14;20(16):7227–43. doi: 10.1021/acs.jctc.4c00642 (PMC11360136; doi:10.1021/acs.jctc.4c00642)
Supplement: Supplementary file 1 — ct4c00642_si_001.zip [file ct4c00642_si_001.zip › OS_Geometries/094.xyz]

17
molecule 094
  C     0.000000   0.470750   0.000000	
  C    -1.404435   0.905406   0.000000	
  C     0.312493  -0.923611   0.000000	
  C    -2.336290  -0.169067   0.000000	
  C    -1.905399  -1.494230   0.000000	
  N    -0.637911  -1.910568   0.000000	
  O    -1.729467   2.132195   0.000000	
  C     1.682890  -1.302664   0.000000	
  H    -3.398726   0.052789   0.000000	
  C     1.050244   1.414203   0.000000	
  C     2.687510  -0.358553   0.000000	
  C     2.373215   1.018172   0.000000	
  H     1.915764  -2.362346   0.000000	
  H     0.785944   2.465558   0.000000	
  H     3.725665  -0.674282   0.000000	
  H     3.168179   1.755883   0.000000	
  H    -2.657076  -2.283623   0.000000	
