# Supplementary material for: Absorption Intensities of Organic Molecules from Electronic Structure Calculations versus Experiments: the Effect of Solvation, Method, Basis Set, and Transition Moment Gauge
Source: J Chem Theory Comput. 2024 Aug 14;20(16):7227–43. doi: 10.1021/acs.jctc.4c00642 (PMC11360136; doi:10.1021/acs.jctc.4c00642)
Supplement: Supplementary file 1 — ct4c00642_si_001.zip [file ct4c00642_si_001.zip › OS_Geometries/018.xyz]

16
molecule 018
  N     1.412623  -0.857576   0.000000	
  O     2.585371  -0.724870   0.000000	
  O     0.767141   0.377287   0.000000	
  C    -0.713166   0.262099   0.000000	
  C    -1.161467  -0.461522   1.270642	
  C    -1.161467   1.721584   0.000000	
  C    -1.161467  -0.461522  -1.270642	
  H    -0.816454  -1.496798   1.279619	
  H    -2.253050  -0.464153   1.326429	
  H    -0.774337   0.045246   2.157725	
  H    -0.791125   2.240213   0.886693	
  H    -2.253128   1.770854   0.000000	
  H    -0.791125   2.240213  -0.886693	
  H    -0.816454  -1.496798  -1.279619	
  H    -0.774337   0.045246  -2.157725	
  H    -2.253050  -0.464153  -1.326429	
