# Supplementary material for: Absorption Intensities of Organic Molecules from Electronic Structure Calculations versus Experiments: the Effect of Solvation, Method, Basis Set, and Transition Moment Gauge
Source: J Chem Theory Comput. 2024 Aug 14;20(16):7227–43. doi: 10.1021/acs.jctc.4c00642 (PMC11360136; doi:10.1021/acs.jctc.4c00642)
Supplement: Supplementary file 1 — ct4c00642_si_001.zip [file ct4c00642_si_001.zip › OS_Geometries/030.xyz]

25
molecule 030
N 0.239605 -0.556899 0.043391
N 1.332518 -1.138450 0.142102
C 2.482144 -0.306927 0.005368
C 2.442120 1.062510 -0.295396
C 3.709615 -0.950946 0.186148
C 4.896976 -0.231422 0.074954
C 4.860232 1.129813 -0.221300
C 3.631266 1.771474 -0.406671
H 1.487294 1.550617 -0.442048
H 3.712261 -2.010364 0.413273
H 5.847141 -0.733020 0.217315
H 3.604864 2.829662 -0.641342
H 5.782937 1.691653 -0.311179
S -1.126207 -1.648976 0.206063
C -2.440137 -0.446036 0.087536
C -2.502569 0.642884 0.963417
C -3.558259 1.545555 0.866079
C -4.567504 1.349419 -0.077694
C -4.512405 0.253428 -0.936816
C -3.444349 -0.639976 -0.865084
H -1.731688 0.780320 1.711307
H -3.600504 2.394645 1.538839
H -5.393680 2.048276 -0.141401
H -5.291685 0.098834 -1.674304
H -3.385265 -1.478227 -1.549174
