# Supplementary material for: Absorption Intensities of Organic Molecules from Electronic Structure Calculations versus Experiments: the Effect of Solvation, Method, Basis Set, and Transition Moment Gauge
Source: J Chem Theory Comput. 2024 Aug 14;20(16):7227–43. doi: 10.1021/acs.jctc.4c00642 (PMC11360136; doi:10.1021/acs.jctc.4c00642)
Supplement: Supplementary file 1 — ct4c00642_si_001.zip [file ct4c00642_si_001.zip › OS_Geometries/024.xyz]

16
molecule 024
  N     0.703900  -1.312168  -0.803809	
  N     1.868522  -0.973048  -0.528772	
  C     2.204333   0.213612   0.315317	
  O     2.104426   0.019954   1.538742	
  O     2.652641   1.176357  -0.333306	
  C    -0.443658  -0.547526  -0.391560	
  C    -0.564706   0.833606  -0.585013	
  H     0.260930   1.396785  -0.998945	
  C    -1.760774   1.470962  -0.256240	
  H    -1.857753   2.538687  -0.418252	
  C    -2.827111   0.746182   0.275315	
  H    -3.751348   1.249625   0.534623	
  C    -2.705235  -0.633380   0.457994	
  H    -3.533527  -1.204196   0.862143	
  C    -1.527991  -1.283002   0.100575	
  H    -1.430934  -2.357586   0.206684	
