# Supplementary material for: Absorption Intensities of Organic Molecules from Electronic Structure Calculations versus Experiments: the Effect of Solvation, Method, Basis Set, and Transition Moment Gauge
Source: J Chem Theory Comput. 2024 Aug 14;20(16):7227–43. doi: 10.1021/acs.jctc.4c00642 (PMC11360136; doi:10.1021/acs.jctc.4c00642)
Supplement: Supplementary file 1 — ct4c00642_si_001.zip [file ct4c00642_si_001.zip › OS_Geometries/025.xyz]

25
molecule 025
C -4.562867 -0.176289 0.060112
C -3.988249 0.993008 0.555503
C -2.605825 1.152886 0.517081
C -1.802427 0.136948 -0.010048
C -2.378128 -1.039673 -0.511913
C -3.756888 -1.188622 -0.474334
N -0.404422 0.400842 -0.001968
N 0.328993 -0.533051 -0.391672
H -5.639381 -0.301978 0.084376
H -4.613922 1.776765 0.965717
H -2.131037 2.052238 0.891029
H -1.738678 -1.808373 -0.926245
H -4.212548 -2.091715 -0.863778
P 2.031348 -0.156876 -0.466198
O 2.474283 0.015763 -1.865421
O 2.691041 -1.409037 0.265022
C 2.493381 -1.723413 1.662693
H 1.441646 -1.941724 1.857390
H 2.831778 -0.895145 2.285658
H 3.094827 -2.608822 1.855571
O 2.341170 1.044831 0.551153
C 2.288111 2.437697 0.159883
H 2.860529 2.982362 0.908211
H 1.252293 2.775955 0.155131
H 2.737669 2.571340 -0.824512
