# Supplementary material for: Absorption Intensities of Organic Molecules from Electronic Structure Calculations versus Experiments: the Effect of Solvation, Method, Basis Set, and Transition Moment Gauge
Source: J Chem Theory Comput. 2024 Aug 14;20(16):7227–43. doi: 10.1021/acs.jctc.4c00642 (PMC11360136; doi:10.1021/acs.jctc.4c00642)
Supplement: Supplementary file 1 — ct4c00642_si_001.zip [file ct4c00642_si_001.zip › OS_Geometries/031.xyz]

27
molecule 031
C -4.034981 -2.041964 0.380150
C -3.719386 -1.617162 -0.910804
C -2.840829 -0.553671 -1.101251
C -2.290789 0.067583 0.019513
C -2.594583 -0.343581 1.316658
C -3.476735 -1.407095 1.490030
N 0.393339 0.454978 -0.564404
N 1.260317 0.692099 0.274137
H -4.160560 -2.108882 -1.769611
H -2.595624 -0.201070 -2.094869
H -3.731112 -1.735135 2.490864
H -4.721353 -2.868864 0.521840
S -1.133586 1.414679 -0.215914
H -2.158616 0.168051 2.165173
O -1.413311 2.080293 -1.490014
O -1.012787 2.175673 1.027104
C 2.518581 0.050201 0.098196
C 2.835507 -0.772633 -0.992523
H 2.098859 -0.946042 -1.766373
C 4.096768 -1.346392 -1.059956
H 4.355181 -1.982333 -1.898627
C 5.037546 -1.104899 -0.051930
H 6.020697 -1.557193 -0.114870
C 4.718404 -0.284047 1.028177
H 5.449306 -0.096129 1.805487
C 3.456375 0.298756 1.104197
H 3.178527 0.944903 1.928020
