# Supplementary material for: Absorption Intensities of Organic Molecules from Electronic Structure Calculations versus Experiments: the Effect of Solvation, Method, Basis Set, and Transition Moment Gauge
Source: J Chem Theory Comput. 2024 Aug 14;20(16):7227–43. doi: 10.1021/acs.jctc.4c00642 (PMC11360136; doi:10.1021/acs.jctc.4c00642)
Supplement: Supplementary file 1 — ct4c00642_si_001.zip [file ct4c00642_si_001.zip › OS_Geometries/019.xyz]

19
molecule 019
C 1.989826 -0.024047 0.267111
C 3.013264 -1.003940 -0.323175
C 2.229077 1.396675 -0.266297
C 0.558272 -0.524287 -0.007068
C -0.523830 0.284830 0.696721
O -1.814469 -0.357707 0.540579
N -2.635098 0.352100 -0.357256
O -3.671376 -0.180985 -0.505594
H 2.133963 -0.006603 1.356065
H 4.035449 -0.684478 -0.101495
H 2.912279 -1.064405 -1.412194
H 2.880583 -2.011464 0.081281
H 3.259746 1.711088 -0.079768
H 1.573814 2.134563 0.204017
H 2.059411 1.438922 -1.347801
H 0.471089 -1.564993 0.322109
H 0.365541 -0.516356 -1.086814
H -0.608335 1.301196 0.307427
H -0.350747 0.331989 1.774327
