# Supplementary material for: Absorption Intensities of Organic Molecules from Electronic Structure Calculations versus Experiments: the Effect of Solvation, Method, Basis Set, and Transition Moment Gauge
Source: J Chem Theory Comput. 2024 Aug 14;20(16):7227–43. doi: 10.1021/acs.jctc.4c00642 (PMC11360136; doi:10.1021/acs.jctc.4c00642)
Supplement: Supplementary file 1 — ct4c00642_si_001.zip [file ct4c00642_si_001.zip › OS_Geometries/027.xyz]

33
molecule 027
C 3.297705 -0.016805 -0.005390
C 2.665218 -1.302446 0.007973
C 1.304847 -1.405172 0.001701
C 0.464794 -0.251258 -0.015282
C 1.092283 1.034261 -0.039223
C 2.449832 1.146771 -0.035265
N -0.852620 -0.505027 -0.005666
N -1.719758 0.443536 0.005745
N 4.631924 0.106033 0.007563
H 3.261573 -2.202165 0.024322
H 0.827619 -2.377391 0.014117
H 0.509948 1.947348 -0.067525
H 2.890710 2.132097 -0.056856
C -3.109503 0.202090 0.005369
C -3.625747 -1.097776 -0.023794
C -3.958536 1.313786 0.033795
C -5.336199 1.120058 0.033332
C -5.863879 -0.170757 0.004920
C -5.004517 -1.272623 -0.023472
H -2.955303 -1.945715 -0.047041
H -3.546175 2.316595 0.055652
H -5.995048 1.979613 0.055143
H -6.936968 -0.319270 0.004210
H -5.411607 -2.276485 -0.046333
H -1.432872 1.422328 0.019360
C 5.273728 1.428063 -0.003277
C 5.493894 -1.082865 0.037464
H 4.984173 2.008353 0.875436
H 5.007960 1.982591 -0.905763
H 6.350696 1.292326 0.013060
H 5.329800 -1.703519 -0.846204
H 5.303818 -1.677204 0.933953
H 6.531353 -0.763255 0.047874
