# Supplementary material for: Absorption Intensities of Organic Molecules from Electronic Structure Calculations versus Experiments: the Effect of Solvation, Method, Basis Set, and Transition Moment Gauge
Source: J Chem Theory Comput. 2024 Aug 14;20(16):7227–43. doi: 10.1021/acs.jctc.4c00642 (PMC11360136; doi:10.1021/acs.jctc.4c00642)
Supplement: Supplementary file 1 — ct4c00642_si_001.zip [file ct4c00642_si_001.zip › OS_Geometries/033.xyz]

24
molecule 033
C 1.196799 -0.578594 0.002832
N 2.414263 -0.066513 -0.008482
C 2.633214 1.382991 -0.031343
C 3.601872 -0.923696 0.024986
H 1.154609 -1.663082 0.016547
H 2.131870 1.829597 -0.892443
H 3.700515 1.575024 -0.107798
H 2.254554 1.842600 0.884802
H 3.299778 -1.969059 0.033179
H 4.187143 -0.711684 0.922570
H 4.219840 -0.734012 -0.854997
C -0.000001 0.134835 0.000017
C -1.196799 -0.578596 -0.002742
N -2.414264 -0.066516 0.008611
C -3.601870 -0.923695 -0.025109
C -2.633214 1.382990 0.031310
H -0.000002 1.215016 -0.000013
H -1.154609 -1.663085 -0.016397
H -3.299796 -1.969072 -0.032263
H -4.186493 -0.712354 -0.923282
H -4.220461 -0.733318 0.854277
H -2.132042 1.829657 0.892480
H -3.700531 1.575029 0.107526
H -2.254368 1.842534 -0.884791
