# Supplementary material for: Absorption Intensities of Organic Molecules from Electronic Structure Calculations versus Experiments: the Effect of Solvation, Method, Basis Set, and Transition Moment Gauge
Source: J Chem Theory Comput. 2024 Aug 14;20(16):7227–43. doi: 10.1021/acs.jctc.4c00642 (PMC11360136; doi:10.1021/acs.jctc.4c00642)
Supplement: Supplementary file 1 — ct4c00642_si_001.zip [file ct4c00642_si_001.zip › OS_Geometries/032.xyz]

20
molecule 032
C 1.512287 -1.313716 0.265738
N 1.199221 0.102795 0.027272
C 2.374379 0.965346 -0.176940
C -0.000003 0.654066 0.000002
N -1.199226 0.102794 -0.027277
C -2.374386 0.965341 0.176939
C -1.512275 -1.313722 -0.265735
H 1.651673 -1.851086 -0.674221
H 0.737841 -1.787324 0.860164
H 2.444495 -1.350391 0.828650
H 2.922896 0.626469 -1.057783
H 3.025359 0.906531 0.696633
H 2.061668 1.995574 -0.331986
H -0.000003 1.737478 0.000004
H -2.061679 1.995576 0.331943
H -2.922880 0.626488 1.057806
H -3.025385 0.906493 -0.696617
H -0.737859 -1.787301 -0.860225
H -2.444523 -1.350412 -0.828581
H -1.651584 -1.851110 0.674224
