# Supplementary material for: Absorption Intensities of Organic Molecules from Electronic Structure Calculations versus Experiments: the Effect of Solvation, Method, Basis Set, and Transition Moment Gauge
Source: J Chem Theory Comput. 2024 Aug 14;20(16):7227–43. doi: 10.1021/acs.jctc.4c00642 (PMC11360136; doi:10.1021/acs.jctc.4c00642)
Supplement: Supplementary file 1 — ct4c00642_si_001.zip [file ct4c00642_si_001.zip › OS_Geometries/026.xyz]

24
molecule 026
C -0.186850 4.536339 0.000000
C 1.103969 4.010724 0.000000
C 1.290976 2.630835 0.000000
C 0.186850 1.770865 0.000000
C -1.113290 2.300882 0.000000
C -1.291621 3.677564 0.000000
N 0.493749 0.385412 0.000000
N -0.493749 -0.385412 0.000000
H -0.336310 5.610114 0.000000
H 1.961940 4.673020 0.000000
H 2.284400 2.197840 0.000000
H -1.958889 1.626002 0.000000
H -2.294545 4.089737 0.000000
C -0.186850 -1.770865 0.000000
C 1.113290 -2.300882 0.000000
C -1.290976 -2.630835 0.000000
C -1.103969 -4.010724 0.000000
C 0.186850 -4.536339 0.000000
C 1.291621 -3.677564 0.000000
H 1.958889 -1.626002 0.000000
H -2.284400 -2.197840 0.000000
H -1.961940 -4.673020 0.000000
H 0.336310 -5.610114 0.000000
H 2.294545 -4.089737 0.000000
