# Supplementary material for: Absorption Intensities of Organic Molecules from Electronic Structure Calculations versus Experiments: the Effect of Solvation, Method, Basis Set, and Transition Moment Gauge
Source: J Chem Theory Comput. 2024 Aug 14;20(16):7227–43. doi: 10.1021/acs.jctc.4c00642 (PMC11360136; doi:10.1021/acs.jctc.4c00642)
Supplement: Supplementary file 1 — ct4c00642_si_001.zip [file ct4c00642_si_001.zip › OS_Geometries/022.xyz]

33
molecule 022
C 5.975429 -0.103431 0.054737
C 5.418776 1.116462 -0.327606
C 5.139590 -1.177799 0.377730
C 4.034129 1.261363 -0.387161
C 3.186276 0.189844 -0.066277
C 3.758773 -1.034600 0.320045
C 1.733626 0.384923 -0.146549
N 0.889570 -0.547605 0.096814
C -0.494557 -0.305823 0.056377
C -1.341367 -1.397470 -0.186945
C -1.102313 0.939122 0.293864
C -2.480503 1.092216 0.249208
C -3.335244 0.003940 -0.054619
C -2.719623 -1.255459 -0.252893
H 6.060877 1.953108 -0.578536
H 5.570965 -2.126760 0.676393
H 3.602434 2.211460 -0.685078
H 3.107558 -1.862759 0.571296
H 1.416049 1.390518 -0.447861
H -0.895813 -2.374816 -0.337202
H -0.496736 1.799659 0.554970
H -2.894862 2.066512 0.467571
N -4.705282 0.164070 -0.148611
H -3.319156 -2.132586 -0.451912
H 7.052265 -0.219339 0.102529
C -5.314990 1.415813 0.282647
C -5.562891 -1.013205 -0.208461
H -4.900542 2.263575 -0.268075
H -5.179336 1.603153 1.357255
H -6.382679 1.377991 0.073600
H -5.493788 -1.630855 0.697980
H -5.311882 -1.638447 -1.068828
H -6.596035 -0.691055 -0.326108
