# Supplementary material for: Absorption Intensities of Organic Molecules from Electronic Structure Calculations versus Experiments: the Effect of Solvation, Method, Basis Set, and Transition Moment Gauge
Source: J Chem Theory Comput. 2024 Aug 14;20(16):7227–43. doi: 10.1021/acs.jctc.4c00642 (PMC11360136; doi:10.1021/acs.jctc.4c00642)
Supplement: Supplementary file 1 — ct4c00642_si_001.zip [file ct4c00642_si_001.zip › OS_Geometries/036.xyz]

25
molecule 036
C -0.352882 0.340971 0.000014
C 0.196593 -0.961375 0.000018
C 1.565982 -1.134113 0.000020
C 2.413416 -0.019023 0.000018
C 1.884099 1.279338 0.000012
C 0.517950 1.457012 0.000010
N 3.841027 -0.206685 0.000011
O 4.290146 -1.359930 -0.000060
O 4.571991 0.792196 -0.000078
N -1.702348 0.558847 0.000013
H -0.464179 -1.815603 0.000019
H 1.991073 -2.128184 0.000023
H 2.549238 2.131349 0.000010
H 0.105776 2.459572 0.000006
N -2.589847 -0.481800 0.000015
C -3.846299 -0.204977 0.000011
C -4.804056 -1.359833 0.000012
C -4.412191 1.193229 0.000005
H -2.034610 1.516182 0.000006
H -4.270381 -2.310014 0.000014
H -5.455647 -1.314135 -0.879276
H -5.455650 -1.314132 0.879297
H -4.089593 1.753694 0.884684
H -5.501028 1.169557 0.000010
H -4.089602 1.753682 -0.884685
