# Supplementary material for: Absorption Intensities of Organic Molecules from Electronic Structure Calculations versus Experiments: the Effect of Solvation, Method, Basis Set, and Transition Moment Gauge
Source: J Chem Theory Comput. 2024 Aug 14;20(16):7227–43. doi: 10.1021/acs.jctc.4c00642 (PMC11360136; doi:10.1021/acs.jctc.4c00642)
Supplement: Supplementary file 1 — ct4c00642_si_001.zip [file ct4c00642_si_001.zip › OS_Geometries/037.xyz]

24
molecule 037
C 0.426885 -0.907671 0.213155
C -0.015944 0.432248 0.118173
C -1.353429 0.748251 -0.050525
C -2.293620 -0.272648 -0.048965
C -1.905904 -1.606317 0.114796
C -0.567879 -1.912272 0.232828
N -3.706623 0.057756 -0.203648
O -4.011492 1.237673 -0.357919
O -4.517403 -0.865635 -0.172105
N 1.739080 -1.283554 0.257303
N 0.891737 1.579727 0.313723
H -1.661904 1.779775 -0.146569
H -2.655785 -2.384836 0.120828
H -0.260045 -2.948682 0.310939
N 2.730114 -0.466268 -0.214777
C 3.923304 -0.917658 -0.184451
H 1.943078 -2.266975 0.411751
O 0.836795 2.489889 -0.501673
O 1.585141 1.576486 1.320168
H 4.139355 -1.914073 0.219697
C 5.065177 -0.107392 -0.697718
H 5.803169 0.053735 0.095074
H 5.577505 -0.637766 -1.507288
H 4.718587 0.858654 -1.064168
