# Supplementary material for: Absorption Intensities of Organic Molecules from Electronic Structure Calculations versus Experiments: the Effect of Solvation, Method, Basis Set, and Transition Moment Gauge
Source: J Chem Theory Comput. 2024 Aug 14;20(16):7227–43. doi: 10.1021/acs.jctc.4c00642 (PMC11360136; doi:10.1021/acs.jctc.4c00642)
Supplement: Supplementary file 1 — ct4c00642_si_001.zip [file ct4c00642_si_001.zip › OS_Geometries/023.xyz]

24
molecule 023
N -0.403447 0.022441 0.466735
N 0.403419 -0.022031 -0.466933
C 1.674343 0.637457 -0.155756
C -1.674228 -0.637350 0.155628
O -1.700436 -1.855558 0.114757
O 1.700669 1.855640 -0.114288
N 2.722994 -0.201901 -0.052033
N -2.723024 0.201823 0.051946
C 2.607731 -1.658818 -0.091823
C 4.055569 0.342597 0.190191
C -4.055576 -0.342926 -0.189840
C -2.607950 1.658764 0.091359
H 1.624739 -1.957527 -0.447775
H 2.768885 -2.086009 0.902904
H 3.362492 -2.059234 -0.773429
H 4.003679 1.428318 0.191230
H 4.739942 0.010950 -0.595955
H 4.434669 -0.003212 1.156508
H -4.003538 -1.428641 -0.190595
H -4.434928 0.002566 -1.156172
H -4.739828 -0.011156 0.596360
H -1.624915 1.957680 0.447016
H -3.362613 2.059248 0.773035
H -2.769379 2.085689 -0.903438
