# Supplementary material for: Absorption Intensities of Organic Molecules from Electronic Structure Calculations versus Experiments: the Effect of Solvation, Method, Basis Set, and Transition Moment Gauge
Source: J Chem Theory Comput. 2024 Aug 14;20(16):7227–43. doi: 10.1021/acs.jctc.4c00642 (PMC11360136; doi:10.1021/acs.jctc.4c00642)
Supplement: Supplementary file 1 — ct4c00642_si_001.zip [file ct4c00642_si_001.zip › OS_Geometries/035.xyz]

24
molecule 035
C -3.410033 0.340080 -0.231337
C -2.323824 1.409826 -0.391825
C -2.840894 -1.065565 -0.457257
C -1.646001 -1.340236 0.476021
C -1.115662 1.153111 0.537234
C -0.596975 -0.258951 0.376037
H -4.228555 0.533913 -0.931353
H -3.836888 0.402602 0.777827
H -2.728568 2.403937 -0.181835
H -1.975745 1.422395 -1.431169
H -2.514049 -1.164454 -1.499377
H -3.612344 -1.823851 -0.293983
H -1.187199 -2.307432 0.262986
H -2.011145 -1.370405 1.511922
H -1.435361 1.275302 1.580201
H -0.355187 1.914608 0.354628
N 0.610521 -0.638663 0.162643
N 1.608007 0.298886 0.083055
C 2.914721 -0.101932 -0.114781
O 3.255104 -1.265616 -0.296882
N 3.821207 0.932973 -0.052785
H 1.420723 1.265817 0.317083
H 3.519078 1.885973 -0.194262
H 4.738262 0.716163 -0.412548
