# Supplementary material for: Absorption Intensities of Organic Molecules from Electronic Structure Calculations versus Experiments: the Effect of Solvation, Method, Basis Set, and Transition Moment Gauge
Source: J Chem Theory Comput. 2024 Aug 14;20(16):7227–43. doi: 10.1021/acs.jctc.4c00642 (PMC11360136; doi:10.1021/acs.jctc.4c00642)
Supplement: Supplementary file 1 — ct4c00642_si_001.zip [file ct4c00642_si_001.zip › OS_Geometries/021.xyz]

27
molecule 021
C 3.386612 -0.003416 -0.002655
C 2.855399 1.240637 -0.330381
C 2.577417 -1.105717 0.279532
C 1.474322 1.379153 -0.375570
C 0.634138 0.290802 -0.097174
C 1.202056 -0.951836 0.231783
C -0.822126 0.483854 -0.157659
N -1.645590 -0.465903 0.069455
C -3.032697 -0.223163 0.051798
C -3.864418 -1.245277 -0.430271
C -3.613605 0.958865 0.540508
C -4.996704 1.120166 0.514060
C -5.816306 0.114034 0.000717
C -5.243955 -1.068793 -0.471618
N 4.847134 -0.161627 0.047431
H 3.510364 2.073297 -0.543369
H 3.026726 -2.056162 0.530173
H 1.043183 2.340590 -0.629270
H 0.551804 -1.789530 0.446965
H -1.156131 1.492359 -0.426058
H -3.411264 -2.165109 -0.781350
H -2.987576 1.733531 0.967863
H -5.435819 2.031408 0.904443
H -6.892102 0.244335 -0.017165
H -5.874554 -1.859522 -0.861987
O 5.545797 0.816629 -0.204442
O 5.300923 -1.265173 0.338583
