# Supplementary material for: Absorption Intensities of Organic Molecules from Electronic Structure Calculations versus Experiments: the Effect of Solvation, Method, Basis Set, and Transition Moment Gauge
Source: J Chem Theory Comput. 2024 Aug 14;20(16):7227–43. doi: 10.1021/acs.jctc.4c00642 (PMC11360136; doi:10.1021/acs.jctc.4c00642)
Supplement: Supplementary file 1 — ct4c00642_si_001.zip [file ct4c00642_si_001.zip › OS_Geometries/009.xyz]

14
molecule 009
  C    -0.750109   0.514277  -0.230156	
  C     0.317048  -0.009562   0.393738	
  C    -2.078942   0.021821  -0.096148	
  C     1.719615   0.498637   0.256152	
  C     2.686685  -0.567325  -0.287903	
  H     0.173659  -0.870961   1.043524	
  H     2.073821   0.820463   1.243830	
  H     1.732244   1.382414  -0.388785	
  H     3.704977  -0.173200  -0.335149	
  H     2.396619  -0.882943  -1.293571	
  H     2.698513  -1.453270   0.353406	
  C    -3.217789  -0.370131  -0.005421	
  H    -0.620683   1.373418  -0.885217	
  H    -4.218198  -0.722223   0.080393	
