# Supplementary material for: Absorption Intensities of Organic Molecules from Electronic Structure Calculations versus Experiments: the Effect of Solvation, Method, Basis Set, and Transition Moment Gauge
Source: J Chem Theory Comput. 2024 Aug 14;20(16):7227–43. doi: 10.1021/acs.jctc.4c00642 (PMC11360136; doi:10.1021/acs.jctc.4c00642)
Supplement: Supplementary file 1 — ct4c00642_si_001.zip [file ct4c00642_si_001.zip › OS_Geometries/008.xyz]

14
molecule 008
  C    -2.591582  -0.905748  -0.036540	
  C    -1.766169  -0.025002  -0.079571	
  C    -0.834345   1.049861  -0.149038	
  C     0.477527   0.958691   0.129837	
  H    -3.311480  -1.688262   0.005202	
  H    -1.243866   2.009516  -0.452567	
  C     1.220693  -0.269796   0.555502	
  C     2.377709  -0.617326  -0.397682	
  H     1.069674   1.865807   0.030465	
  H     0.534201  -1.116105   0.638460	
  H     1.633079  -0.094681   1.557534	
  H     2.925836  -1.489884  -0.033560	
  H     3.084294   0.213464  -0.480371	
  H     2.005267  -0.843929  -1.400206	
