# Supplementary material for: Absorption Intensities of Organic Molecules from Electronic Structure Calculations versus Experiments: the Effect of Solvation, Method, Basis Set, and Transition Moment Gauge
Source: J Chem Theory Comput. 2024 Aug 14;20(16):7227–43. doi: 10.1021/acs.jctc.4c00642 (PMC11360136; doi:10.1021/acs.jctc.4c00642)
Supplement: Supplementary file 1 — ct4c00642_si_001.zip [file ct4c00642_si_001.zip › OS_Geometries/020.xyz]

25
molecule 020
C -4.628236 -0.164468 0.060251
C -4.091881 1.044918 -0.379402
C -3.777957 -1.211931 0.430237
C -2.709669 1.206963 -0.448862
C -1.849066 0.162683 -0.079805
C -2.399683 -1.051822 0.362500
C -0.399224 0.376320 -0.167851
N 0.460936 -0.524682 0.121152
C 1.836795 -0.226324 0.067570
C 2.707397 -1.219993 -0.405947
C 2.374181 0.990522 0.518846
C 3.748785 1.213315 0.465416
C 4.605352 0.233115 -0.036479
C 4.077377 -0.984351 -0.471858
H -5.703163 -0.293752 0.115578
H -4.747131 1.859038 -0.666828
H -4.195882 -2.151967 0.772283
H -2.291244 2.147891 -0.790859
H -1.735761 -1.858445 0.648129
H -0.091644 1.369714 -0.517518
H 2.291845 -2.167286 -0.730012
H 1.719608 1.746695 0.936755
H 4.151733 2.153271 0.826142
H 5.673987 0.409938 -0.074952
H 4.736071 -1.755996 -0.854476
