# Supplementary material for: Absorption Intensities of Organic Molecules from Electronic Structure Calculations versus Experiments: the Effect of Solvation, Method, Basis Set, and Transition Moment Gauge
Source: J Chem Theory Comput. 2024 Aug 14;20(16):7227–43. doi: 10.1021/acs.jctc.4c00642 (PMC11360136; doi:10.1021/acs.jctc.4c00642)
Supplement: Supplementary file 1 — ct4c00642_si_001.zip [file ct4c00642_si_001.zip › OS_Geometries/034.xyz]

13
molecule 034
  C     0.321973   1.110615  -0.007670	
  C     1.672411   0.958577   0.001640	
  C     2.009526  -0.470367   0.009978	
  C     0.859602  -1.187405   0.001299	
  C    -0.258687  -0.237745  -0.006817	
  N    -1.493611  -0.643520  -0.006714	
  H    -0.212468   2.049434  -0.027553	
  H     2.399756   1.759965  -0.000434	
  H     3.016453  -0.863889   0.021067	
  H     0.737044  -2.260482   0.004690	
  N    -2.485858   0.242295  -0.044162	
  H    -3.391525  -0.135733   0.183016	
  H    -2.321932   1.217227   0.184765	
